# Supplementary material for: RUFY3 links Arl8b and JIP4-Dynein complex to regulate lysosome size and positioning
Source: Nat Commun. 2022 Mar 21;13:1540. doi: 10.1038/s41467-022-29077-y (PMC8938454; doi:10.1038/s41467-022-29077-y)
Supplement: Supplementary file 4 — Supplementary Data 1 [file 41467_2022_29077_MOESM4_ESM.xlsx]

## Sheet: Sample A (~250-280 kDa band)
Supplementary Data 1: List of potential RUFY3 interacting proteins identified from HEK293T cell lysates using GST-pulldown assay followed by mass spectrometric analysis.
Note: Sample A-D refers to different molecular weight protein gel bands pulldown specifically in GST-RUFY3 lane in comparison to GST-only control sample lane.
Bait	Prey Reference	Total # of Prey Peptides Identified	Annotation for Prey Proteins Identified in Sample A Gel Band
GST-RUFY3	sp|Q7L099|RUFY3_HUMAN	320	Protein RUFY3 OS=Homo sapiens GN=RUFY3
GST-RUFY3	SjGST_Schistosoma	125	japonicum (Blood fluke)
GST-RUFY3	sp|P27708|PYR1_HUMAN	23	CAD protein OS=Homo sapiens GN=CAD
GST-RUFY3	sp|P78527|PRKDC_HUMAN	22	DNA-dependent protein kinase catalytic subunit OS=Homo sapiens GN=PRKDC
GST-RUFY3	sp|Q96N67|DOCK7_HUMAN	17	Dedicator of cytokinesis protein 7 OS=Homo sapiens GN=DOCK7
GST-RUFY3	sp|P35579|MYH9_HUMAN	14	Myosin-9 OS=Homo sapiens GN=MYH9
GST-RUFY3	sp|Q14008|CKAP5_HUMAN	14	Cytoskeleton-associated protein 5 OS=Homo sapiens GN=CKAP5
GST-RUFY3	sp|P21333|FLNA_HUMAN	11	Filamin-A OS=Homo sapiens GN=FLNA
GST-RUFY3	sp|Q00610|CLH1_HUMAN	10	Clathrin heavy chain 1 OS=Homo sapiens GN=CLTC
GST-RUFY3	sp|P46940|IQGA1_HUMAN	9	Ras GTPase-activating-like protein IQGAP1 OS=Homo sapiens GN=IQGAP1
GST-RUFY3	sp|O75643|U520_HUMAN	8	U5 small nuclear ribonucleoprotein 200 kDa helicase OS=Homo sapiens GN=SNRNP200
GST-RUFY3	sp|P14618|KPYM_HUMAN	7	Pyruvate kinase PKM OS=Homo sapiens GN=PKM
GST-RUFY3	sp|Q14999|CUL7_HUMAN	8	Cullin-7 OS=Homo sapiens GN=CUL7
GST-RUFY3	sp|P12270|TPR_HUMAN	6	Nucleoprotein TPR OS=Homo sapiens GN=TPR
GST-RUFY3	sp|A5YKK6|CNOT1_HUMAN	6	CCR4-NOT transcription complex subunit 1 OS=Homo sapiens GN=CNOT1
GST-RUFY3	sp|O95071|UBR5_HUMAN	5	E3 ubiquitin-protein ligase UBR5 OS=Homo sapiens GN=UBR5
GST-RUFY3	sp|P49327|FAS_HUMAN	5	Fatty acid synthase OS=Homo sapiens GN=FASN
GST-RUFY3	sp|P35580|MYH10_HUMAN	5	Myosin-10 OS=Homo sapiens GN=MYH10
GST-RUFY3	sp|Q04637|IF4G1_HUMAN	6	Eukaryotic translation initiation factor 4 gamma 1 OS=Homo sapiens GN=EIF4G1
GST-RUFY3	tr|H0Y8G6|H0Y8G6_HUMAN	5	Protein RUFY3 (Fragment) OS=Homo sapiens GN=RUFY3
GST-RUFY3	sp|P07355|ANXA2_HUMAN	4	Annexin A2 OS=Homo sapiens GN=ANXA2
GST-RUFY3	sp|P16152|CBR1_HUMAN	4	Carbonyl reductase [NADPH] 1 OS=Homo sapiens GN=CBR1
GST-RUFY3	sp|Q9NP55|BPIA1_HUMAN	4	BPI fold-containing family A member 1 OS=Homo sapiens GN=BPIFA1
GST-RUFY3	sp|Q8TEM1|PO210_HUMAN	4	Nuclear pore membrane glycoprotein 210 OS=Homo sapiens GN=NUP210
GST-RUFY3	sp|O75369|FLNB_HUMAN	4	Filamin-B OS=Homo sapiens GN=FLNB
GST-RUFY3	sp|Q14160|SCRIB_HUMAN	4	Protein scribble homolog OS=Homo sapiens GN=SCRIB
GST-RUFY3	sp|Q93008|USP9X_HUMAN	4	Probable ubiquitin carboxyl-terminal hydrolase FAF-X OS=Homo sapiens GN=USP9X
GST-RUFY3	sp|Q14204|DYHC1_HUMAN	4	Cytoplasmic dynein 1 heavy chain 1 OS=Homo sapiens GN=DYNC1H1
GST-RUFY3	sp|P12273|PIP_HUMAN	3	Prolactin-inducible protein OS=Homo sapiens GN=PIP
GST-RUFY3	sp|O14578|CTRO_HUMAN	3	Citron Rho-interacting kinase OS=Homo sapiens GN=CIT
GST-RUFY3	sp|Q8TDL5|BPIB1_HUMAN	3	BPI fold-containing family B member 1 OS=Homo sapiens GN=BPIFB1
GST-RUFY3	sp|P06396|GELS_HUMAN	3	Gelsolin OS=Homo sapiens GN=GSN
GST-RUFY3	sp|P68104|EF1A1_HUMAN	3	Elongation factor 1-alpha 1 OS=Homo sapiens GN=EEF1A1
GST-RUFY3	sp|P62805|H4_HUMAN	3	Histone H4 OS=Homo sapiens GN=HIST1H4A
GST-RUFY3	sp|P04040|CATA_HUMAN	3	Catalase OS=Homo sapiens GN=CAT
GST-RUFY3	sp|Q96DA0|ZG16B_HUMAN	3	Zymogen granule protein 16 homolog B OS=Homo sapiens GN=ZG16B
GST-RUFY3	sp|Q13867|BLMH_HUMAN	3	Bleomycin hydrolase OS=Homo sapiens GN=BLMH
GST-RUFY3	sp|A6NHR9|SMHD1_HUMAN	3	Structural maintenance of chromosomes flexible hinge domain-containing protein 1 OS=Homo sapiens GN=SMCHD1
GST-RUFY3	sp|P01023|A2MG_HUMAN	3	Alpha-2-macroglobulin OS=Homo sapiens GN=A2M
GST-RUFY3	sp|P49792|RBP2_HUMAN	3	E3 SUMO-protein ligase RanBP2 OS=Homo sapiens GN=RANBP2
GST-RUFY3	sp|P01876|IGHA1_HUMAN	2	Immunoglobulin heavy constant alpha 1 OS=Homo sapiens GN=IGHA1
GST-RUFY3	sp|Q6P2Q9|PRP8_HUMAN	2	Pre-mRNA-processing-splicing factor 8 OS=Homo sapiens GN=PRPF8
GST-RUFY3	sp|P51532|SMCA4_HUMAN	2	Transcription activator BRG1 OS=Homo sapiens GN=SMARCA4
GST-RUFY3	sp|Q15517|CDSN_HUMAN	2	Corneodesmosin OS=Homo sapiens GN=CDSN
GST-RUFY3	sp|Q9BQE3|TBA1C_HUMAN	2	Tubulin alpha-1C chain OS=Homo sapiens GN=TUBA1C
GST-RUFY3	sp|P10599|THIO_HUMAN	2	Thioredoxin OS=Homo sapiens GN=TXN
GST-RUFY3	sp|Q14498|RBM39_HUMAN	2	RNA-binding protein 39 OS=Homo sapiens GN=RBM39
GST-RUFY3	sp|P62987|RL40_HUMAN	2	Ubiquitin-60S ribosomal protein L40 OS=Homo sapiens GN=UBA52
GST-RUFY3	sp|O75096|LRP4_HUMAN	2	Low-density lipoprotein receptor-related protein 4 OS=Homo sapiens GN=LRP4
GST-RUFY3	sp|Q15393|SF3B3_HUMAN	2	Splicing factor 3B subunit 3 OS=Homo sapiens GN=SF3B3
GST-RUFY3	IgG1_bovine	2	heavy chain constant region [Bos taurus]
GST-RUFY3	sp|O75962|TRIO_HUMAN	2	Triple functional domain protein OS=Homo sapiens GN=TRIO
GST-RUFY3	sp|Q96HP0|DOCK6_HUMAN	2	Dedicator of cytokinesis protein 6 OS=Homo sapiens GN=DOCK6
GST-RUFY3	sp|Q09666|AHNK_HUMAN	2	Neuroblast differentiation-associated protein AHNAK OS=Homo sapiens GN=AHNAK
GST-RUFY3	sp|Q9BVA1|TBB2B_HUMAN	2	Tubulin beta-2B chain OS=Homo sapiens GN=TUBB2B
GST-RUFY3	sp|P04083|ANXA1_HUMAN	2	Annexin A1 OS=Homo sapiens GN=ANXA1
GST-RUFY3	sp|P06733|ENOA_HUMAN	2	Alpha-enolase OS=Homo sapiens GN=ENO1
GST-RUFY3	sp|P32119|PRDX2_HUMAN	2	Peroxiredoxin-2 OS=Homo sapiens GN=PRDX2
GST-RUFY3	sp|P02788|TRFL_HUMAN	2	Lactotransferrin OS=Homo sapiens GN=LTF
GST-RUFY3	sp|O15027|SC16A_HUMAN	2	Protein transport protein Sec16A OS=Homo sapiens GN=SEC16A
GST-RUFY3	sp|P0DOX7|IGK_HUMAN	2	Immunoglobulin kappa light chain OS=Homo sapiens
GST-RUFY3	sp|Q5T5U3|RHG21_HUMAN	2	Rho GTPase-activating protein 21 OS=Homo sapiens GN=ARHGAP21
GST-RUFY3	sp|Q96KK5|H2A1H_HUMAN	2	Histone H2A type 1-H OS=Homo sapiens GN=HIST1H2AH
GST-RUFY3	sp|Q14966|ZN638_HUMAN	2	Zinc finger protein 638 OS=Homo sapiens GN=ZNF638
GST-RUFY3	sp|P42357|HUTH_HUMAN	2	Histidine ammonia-lyase OS=Homo sapiens GN=HAL
GST-RUFY3	sp|Q14315|FLNC_HUMAN	2	Filamin-C OS=Homo sapiens GN=FLNC
GST-RUFY3	sp|Q8N3C0|ASCC3_HUMAN	2	Activating signal cointegrator 1 complex subunit 3 OS=Homo sapiens GN=ASCC3
GST-RUFY3	sp|P34931|HS71L_HUMAN	2	Heat shock 70 kDa protein 1-like OS=Homo sapiens GN=HSPA1L
GST-RUFY3	sp|P25311|ZA2G_HUMAN	2	Zinc-alpha-2-glycoprotein OS=Homo sapiens GN=AZGP1
GST-RUFY3	sp|Q92621|NU205_HUMAN	2	Nuclear pore complex protein Nup205 OS=Homo sapiens GN=NUP205
GST-RUFY3	sp|Q6UWP8|SBSN_HUMAN	2	Suprabasin OS=Homo sapiens GN=SBSN
GST-RUFY3	sp|P56537|IF6_HUMAN	2	Eukaryotic translation initiation factor 6 OS=Homo sapiens GN=EIF6
GST-RUFY3	sp|Q16610|ECM1_HUMAN	2	Extracellular matrix protein 1 OS=Homo sapiens GN=ECM1
GST-RUFY3	sp|Q96T51|RUFY1_HUMAN	2	RUN and FYVE domain-containing protein 1 OS=Homo sapiens GN=RUFY1
GST-RUFY3	sp|Q16650|TBR1_HUMAN	2	T-box brain protein 1 OS=Homo sapiens GN=TBR1
GST-RUFY3	sp|Q86TJ2|TAD2B_HUMAN	2	Transcriptional adapter 2-beta OS=Homo sapiens GN=TADA2B
GST-RUFY3	sp|Q9NRJ7|PCDBG_HUMAN	2	Protocadherin beta-16 OS=Homo sapiens GN=PCDHB16
GST-RUFY3	sp|P07478|TRY2_HUMAN	1	Trypsin-2 OS=Homo sapiens GN=PRSS2
GST-RUFY3	sp|Q9Y383|LC7L2_HUMAN	1	Putative RNA-binding protein Luc7-like 2 OS=Homo sapiens GN=LUC7L2
GST-RUFY3	sp|P0CG04|IGLC1_HUMAN	1	Immunoglobulin lambda constant 1 OS=Homo sapiens GN=IGLC1
GST-RUFY3	sp|P31939|PUR9_HUMAN	1	Bifunctional purine biosynthesis protein PURH OS=Homo sapiens GN=ATIC
GST-RUFY3	tr|Q9UL78|Q9UL78_HUMAN	1	Myosin-reactive immunoglobulin light chain variable region (Fragment) OS=Homo sapiens
GST-RUFY3	sp|P11021|GRP78_HUMAN	1	78 kDa glucose-regulated protein OS=Homo sapiens GN=HSPA5
GST-RUFY3	sp|Q9HCY8|S10AE_HUMAN	1	Protein S100-A14 OS=Homo sapiens GN=S100A14
GST-RUFY3	sp|O60271|JIP4_HUMAN	1	C-Jun-amino-terminal kinase-interacting protein 4 OS=Homo sapiens GN=SPAG9
GST-RUFY3	tr|D6RCQ1|D6RCQ1_HUMAN	1	Protein RUFY3 (Fragment) OS=Homo sapiens GN=RUFY3
GST-RUFY3	sp|Q9P2S5|WRP73_HUMAN	1	WD repeat-containing protein WRAP73 OS=Homo sapiens GN=WRAP73
GST-RUFY3	sp|P33778|H2B1B_HUMAN	1	Histone H2B type 1-B OS=Homo sapiens GN=HIST1H2BB
GST-RUFY3	sp|P61626|LYSC_HUMAN	1	Lysozyme C OS=Homo sapiens GN=LYZ
GST-RUFY3	sp|Q9UGM3|DMBT1_HUMAN	1	Deleted in malignant brain tumors 1 protein OS=Homo sapiens GN=DMBT1
GST-RUFY3	sp|P62736|ACTA_HUMAN	1	Actin, aortic smooth muscle OS=Homo sapiens GN=ACTA2
GST-RUFY3	sp|P04406|G3P_HUMAN	1	Glyceraldehyde-3-phosphate dehydrogenase OS=Homo sapiens GN=GAPDH
GST-RUFY3	sp|P05141|ADT2_HUMAN	1	ADP/ATP translocase 2 OS=Homo sapiens GN=SLC25A5
GST-RUFY3	sp|P35030|TRY3_HUMAN	1	Trypsin-3 OS=Homo sapiens GN=PRSS3
GST-RUFY3	tr|H0YI54|H0YI54_HUMAN	1	Keratin, type II cytoskeletal 78 (Fragment) OS=Homo sapiens GN=KRT78
GST-RUFY3	sp|P00491|PNPH_HUMAN	1	Purine nucleoside phosphorylase OS=Homo sapiens GN=PNP
GST-RUFY3	sp|Q8TAA3|PSA7L_HUMAN	1	Proteasome subunit alpha type-7-like OS=Homo sapiens GN=PSMA8
GST-RUFY3	sp|Q13395|TARB1_HUMAN	1	Probable methyltransferase TARBP1 OS=Homo sapiens GN=TARBP1
GST-RUFY3	sp|Q9C0C2|TB182_HUMAN	1	182 kDa tankyrase-1-binding protein OS=Homo sapiens GN=TNKS1BP1
GST-RUFY3	sp|P49720|PSB3_HUMAN	1	Proteasome subunit beta type-3 OS=Homo sapiens GN=PSMB3
GST-RUFY3	sp|Q7L5L3|GDPD3_HUMAN	1	Glycerophosphodiester phosphodiesterase domain-containing protein 3 OS=Homo sapiens GN=GDPD3
GST-RUFY3	sp|Q53RT3|APRV1_HUMAN	1	Retroviral-like aspartic protease 1 OS=Homo sapiens GN=ASPRV1
GST-RUFY3	sp|Q9BU76|MMTA2_HUMAN	1	Multiple myeloma tumor-associated protein 2 OS=Homo sapiens GN=MMTAG2
GST-RUFY3	sp|Q06830|PRDX1_HUMAN	1	Peroxiredoxin-1 OS=Homo sapiens GN=PRDX1
GST-RUFY3	sp|Q562E7|WDR81_HUMAN	1	WD repeat-containing protein 81 OS=Homo sapiens GN=WDR81
GST-RUFY3	sp|P55196|AFAD_HUMAN	1	Afadin OS=Homo sapiens GN=AFDN
GST-RUFY3	sp|P22234|PUR6_HUMAN	1	Multifunctional protein ADE2 OS=Homo sapiens GN=PAICS
GST-RUFY3	sp|P60900|PSA6_HUMAN	1	Proteasome subunit alpha type-6 OS=Homo sapiens GN=PSMA6
GST-RUFY3	sp|P01857|IGHG1_HUMAN	1	Immunoglobulin heavy constant gamma 1 OS=Homo sapiens GN=IGHG1
GST-RUFY3	sp|Q5SW79|CE170_HUMAN	1	Centrosomal protein of 170 kDa OS=Homo sapiens GN=CEP170
GST-RUFY3	IGH1M_MOUSE	1	Ig gamma-1 chain C region, membrane-bound form OS=Mus musculus GN=Ighg1
GST-RUFY3	sp|P04279|SEMG1_HUMAN	1	Semenogelin-1 OS=Homo sapiens GN=SEMG1
GST-RUFY3	sp|P68371|TBB4B_HUMAN	1	Tubulin beta-4B chain OS=Homo sapiens GN=TUBB4B
GST-RUFY3	sp|Q8IVG5|SAM9L_HUMAN	1	Sterile alpha motif domain-containing protein 9-like OS=Homo sapiens GN=SAMD9L
GST-RUFY3	sp|Q96C01|F136A_HUMAN	1	Protein FAM136A OS=Homo sapiens GN=FAM136A
GST-RUFY3	sp|Q5SRE5|NU188_HUMAN	1	Nucleoporin NUP188 homolog OS=Homo sapiens GN=NUP188
GST-RUFY3	sp|Q96FQ6|S10AG_HUMAN	1	Protein S100-A16 OS=Homo sapiens GN=S100A16
GST-RUFY3	sp|P50851|LRBA_HUMAN	1	Lipopolysaccharide-responsive and beige-like anchor protein OS=Homo sapiens GN=LRBA
GST-RUFY3	sp|Q9UI42|CBPA4_HUMAN	1	Carboxypeptidase A4 OS=Homo sapiens GN=CPA4
GST-RUFY3	sp|Q9HCD6|TANC2_HUMAN	1	Protein TANC2 OS=Homo sapiens GN=TANC2
GST-RUFY3	sp|O75223|GGCT_HUMAN	1	Gamma-glutamylcyclotransferase OS=Homo sapiens GN=GGCT
GST-RUFY3	sp|Q02383|SEMG2_HUMAN	1	Semenogelin-2 OS=Homo sapiens GN=SEMG2
GST-RUFY3	sp|Q01469|FABP5_HUMAN	1	Fatty acid-binding protein, epidermal OS=Homo sapiens GN=FABP5
GST-RUFY3	sp|Q13085|ACACA_HUMAN	1	Acetyl-CoA carboxylase 1 OS=Homo sapiens GN=ACACA
GST-RUFY3	sp|Q8IW75|SPA12_HUMAN	1	Serpin A12 OS=Homo sapiens GN=SERPINA12
GST-RUFY3	sp|P60174|TPIS_HUMAN	1	Triosephosphate isomerase OS=Homo sapiens GN=TPI1
GST-RUFY3	sp|Q71DI3|H32_HUMAN	1	Histone H3.2 OS=Homo sapiens GN=HIST2H3A
GST-RUFY3	sp|P00338|LDHA_HUMAN	1	L-lactate dehydrogenase A chain OS=Homo sapiens GN=LDHA P
GST-RUFY3	sp|P11142|HSP7C_HUMAN	1	Heat shock cognate 71 kDa protein OS=Homo sapiens GN=HSPA8
GST-RUFY3	sp|Q9H583|HEAT1_HUMAN	1	HEAT repeat-containing protein 1 OS=Homo sapiens GN=HEATR1
GST-RUFY3	tr|B4DI90|B4DI90_HUMAN	1	cDNA FLJ59894, moderately similar to Roundabout homolog 3 OS=Homo sapiens
GST-RUFY3	sp|Q7Z6Z7|HUWE1_HUMAN	1	E3 ubiquitin-protein ligase HUWE1 OS=Homo sapiens GN=HUWE1
GST-RUFY3	sp|O95969|SG1D2_HUMAN	1	Secretoglobin family 1D member 2 OS=Homo sapiens GN=SCGB1D2
GST-RUFY3	sp|Q9ULM3|YETS2_HUMAN	1	YEATS domain-containing protein 2 OS=Homo sapiens GN=YEATS2
GST-RUFY3	sp|P35658|NU214_HUMAN	1	Nuclear pore complex protein Nup214 OS=Homo sapiens GN=NUP214
GST-RUFY3	sp|Q05519|SRS11_HUMAN	1	Serine/arginine-rich splicing factor 11 OS=Homo sapiens GN=SRSF11
GST-RUFY3	sp|Q8IXR9|CL056_HUMAN	1	Uncharacterized protein C12orf56 OS=Homo sapiens GN=C12orf56
GST-RUFY3	sp|Q14C86|GAPD1_HUMAN	1	GTPase-activating protein and VPS9 domain-containing protein 1 OS=Homo sapiens GN=GAPVD1
GST-RUFY3	sp|P13639|EF2_HUMAN	1	Elongation factor 2 OS=Homo sapiens GN=EEF2
GST-RUFY3	sp|P51531|SMCA2_HUMAN	1	Probable global transcription activator SNF2L2 OS=Homo sapiens GN=SMARCA2
GST-RUFY3	tr|Q6XYD6|Q6XYD6_HUMAN	1	LP2477 OS=Homo sapiens GN=LINC00094

## Sheet: Sample B (~200-250 kDa band)
Bait	Prey Reference	Total # of Prey Peptides Identified	Annotation for Prey Proteins Identified in Sample B Gel Band
GST-RUFY3	sp|Q7L099|RUFY3_HUMAN	684	Protein RUFY3 OS=Homo sapiens GN=RUFY3
GST-RUFY3	SjGST_Schistosoma	167	japonicum (Blood fluke)
GST-RUFY3	sp|Q9H6S0|YTDC2_HUMAN	18	Probable ATP-dependent RNA helicase YTHDC2 OS=Homo sapiens GN=YTHDC2
GST-RUFY3	sp|P41252|SYIC_HUMAN	13	Isoleucine--tRNA ligase, cytoplasmic OS=Homo sapiens GN=IARS
GST-RUFY3	sp|Q14683|SMC1A_HUMAN	8	Structural maintenance of chromosomes protein 1A OS=Homo sapiens GN=SMC1A
GST-RUFY3	sp|Q14203|DCTN1_HUMAN	9	Dynactin subunit 1 OS=Homo sapiens GN=DCTN1
GST-RUFY3	sp|O75533|SF3B1_HUMAN	7	Splicing factor 3B subunit 1 OS=Homo sapiens GN=SF3B1
GST-RUFY3	sp|Q00341|VIGLN_HUMAN	7	Vigilin OS=Homo sapiens GN=HDLBP
GST-RUFY3	sp|P16152|CBR1_HUMAN	6	Carbonyl reductase [NADPH] 1 OS=Homo sapiens GN=CBR1
GST-RUFY3	sp|O60271|JIP4_HUMAN	6	C-Jun-amino-terminal kinase-interacting protein 4 OS=Homo sapiens GN=SPAG9
GST-RUFY3	sp|P27708|PYR1_HUMAN	6	CAD protein OS=Homo sapiens GN=CAD
GST-RUFY3	sp|O95347|SMC2_HUMAN	5	Structural maintenance of chromosomes protein 2 OS=Homo sapiens GN=SMC2
GST-RUFY3	sp|O75694|NU155_HUMAN	5	Nuclear pore complex protein Nup155 OS=Homo sapiens GN=NUP155
GST-RUFY3	sp|P01023|A2MG_HUMAN	5	Alpha-2-macroglobulin OS=Homo sapiens GN=A2M
GST-RUFY3	sp|Q08211|DHX9_HUMAN	4	ATP-dependent RNA helicase A OS=Homo sapiens GN=DHX9
GST-RUFY3	sp|P49327|FAS_HUMAN	4	Fatty acid synthase OS=Homo sapiens GN=FASN
GST-RUFY3	sp|Q9NTJ3|SMC4_HUMAN	4	Structural maintenance of chromosomes protein 4 OS=Homo sapiens GN=SMC4
GST-RUFY3	sp|Q9UQE7|SMC3_HUMAN	4	Structural maintenance of chromosomes protein 3 OS=Homo sapiens GN=SMC3
GST-RUFY3	sp|P62987|RL40_HUMAN	4	Ubiquitin-60S ribosomal protein L40 OS=Homo sapiens GN=UBA52
GST-RUFY3	sp|P78527|PRKDC_HUMAN	3	DNA-dependent protein kinase catalytic subunit OS=Homo sapiens GN=PRKDC
GST-RUFY3	sp|O95239|KIF4A_HUMAN	3	Chromosome-associated kinesin KIF4A OS=Homo sapiens GN=KIF4A
GST-RUFY3	sp|Q14498|RBM39_HUMAN	3	RNA-binding protein 39 OS=Homo sapiens GN=RBM39
GST-RUFY3	sp|Q9HAU0|PKHA5_HUMAN	3	Pleckstrin homology domain-containing family A member 5 OS=Homo sapiens GN=PLEKHA5
GST-RUFY3	sp|O95163|ELP1_HUMAN	3	Elongator complex protein 1 OS=Homo sapiens GN=IKBKAP
GST-RUFY3	sp|O14654|IRS4_HUMAN	3	Insulin receptor substrate 4 OS=Homo sapiens GN=IRS4
GST-RUFY3	sp|P52701|MSH6_HUMAN	3	DNA mismatch repair protein Msh6 OS=Homo sapiens GN=MSH6
GST-RUFY3	IgG1_bovine	3	heavy chain constant region [Bos taurus]
GST-RUFY3	sp|Q92922|SMRC1_HUMAN	3	SWI/SNF complex subunit SMARCC1 OS=Homo sapiens GN=SMARCC1
GST-RUFY3	sp|Q15393|SF3B3_HUMAN	2	Splicing factor 3B subunit 3 OS=Homo sapiens GN=SF3B3
GST-RUFY3	sp|P07814|SYEP_HUMAN	2	Bifunctional glutamate/proline--tRNA ligase OS=Homo sapiens GN=EPRS
GST-RUFY3	sp|Q9BQE3|TBA1C_HUMAN	2	Tubulin alpha-1C chain OS=Homo sapiens GN=TUBA1C
GST-RUFY3	sp|P35579|MYH9_HUMAN	2	Myosin-9 OS=Homo sapiens GN=MYH9
GST-RUFY3	sp|O75122|CLAP2_HUMAN	2	CLIP-associating protein 2 OS=Homo sapiens GN=CLASP2
GST-RUFY3	sp|P19174|PLCG1_HUMAN	2	1-phosphatidylinositol 4,5-bisphosphate phosphodiesterase gamma-1 OS=Homo sapiens GN=PLCG1
GST-RUFY3	sp|O15067|PUR4_HUMAN	2	Phosphoribosylformylglycinamidine synthase OS=Homo sapiens GN=PFAS
GST-RUFY3	sp|Q13045|FLII_HUMAN	2	Protein flightless-1 homolog OS=Homo sapiens GN=FLII
GST-RUFY3	sp|O60343|TBCD4_HUMAN	2	TBC1 domain family member 4 OS=Homo sapiens GN=TBC1D4
GST-RUFY3	sp|P0DMV9|HS71B_HUMAN	2	Heat shock 70 kDa protein 1B OS=Homo sapiens GN=HSPA1B
GST-RUFY3	sp|Q9P2S5|WRP73_HUMAN	2	WD repeat-containing protein WRAP73 OS=Homo sapiens GN=WRAP73
GST-RUFY3	sp|Q14152|EIF3A_HUMAN	2	Eukaryotic translation initiation factor 3 subunit A OS=Homo sapiens GN=EIF3A
GST-RUFY3	sp|P21333|FLNA_HUMAN	2	Filamin-A OS=Homo sapiens GN=FLNA
GST-RUFY3	sp|P11388|TOP2A_HUMAN	2	DNA topoisomerase 2-alpha OS=Homo sapiens GN=TOP2A
GST-RUFY3	sp|Q92878|RAD50_HUMAN	2	DNA repair protein RAD50 OS=Homo sapiens GN=RAD50
GST-RUFY3	sp|Q96T51|RUFY1_HUMAN	12	RUN and FYVE domain-containing protein 1 OS=Homo sapiens GN=RUFY1
GST-RUFY3	sp|P11021|GRP78_HUMAN	3	78 kDa glucose-regulated protein OS=Homo sapiens GN=HSPA5
GST-RUFY3	sp|Q9BU76|MMTA2_HUMAN	3	Multiple myeloma tumor-associated protein 2 OS=Homo sapiens GN=MMTAG2
GST-RUFY3	sp|Q8WXE0|CSKI2_HUMAN	2	Caskin-2 OS=Homo sapiens GN=CASKIN2
GST-RUFY3	sp|Q8NF50|DOCK8_HUMAN	2	Dedicator of cytokinesis protein 8 OS=Homo sapiens GN=DOCK8
GST-RUFY3	sp|Q9BYC5|FUT8_HUMAN	2	Alpha-(1,6)-fucosyltransferase OS=Homo sapiens GN=FUT8
GST-RUFY3	sp|Q9Y383|LC7L2_HUMAN	1	Putative RNA-binding protein Luc7-like 2 OS=Homo sapiens GN=LUC7L2
GST-RUFY3	sp|P05141|ADT2_HUMAN	1	ADP/ATP translocase 2 OS=Homo sapiens GN=SLC25A5
GST-RUFY3	tr|D6RCQ1|D6RCQ1_HUMAN	1	Protein RUFY3 (Fragment) OS=Homo sapiens GN=RUFY3
GST-RUFY3	sp|P61626|LYSC_HUMAN	1	Lysozyme C OS=Homo sapiens GN=LYZ
GST-RUFY3	sp|P27816|MAP4_HUMAN	1	Microtubule-associated protein 4 OS=Homo sapiens GN=MAP4
GST-RUFY3	sp|Q86SQ0|PHLB2_HUMAN	1	Pleckstrin homology-like domain family B member 2 OS=Homo sapiens GN=PHLDB2
GST-RUFY3	sp|P04406|G3P_HUMAN	1	Glyceraldehyde-3-phosphate dehydrogenase OS=Homo sapiens GN=GAPDH
GST-RUFY3	sp|P35030|TRY3_HUMAN	1	Trypsin-3 OS=Homo sapiens GN=PRSS3
GST-RUFY3	sp|O76031|CLPX_HUMAN	1	ATP-dependent Clp protease ATP-binding subunit clpX-like, mitochondrial OS=Homo sapiens GN=CLPX
GST-RUFY3	sp|Q6Y7W6|GGYF2_HUMAN	1	GRB10-interacting GYF protein 2 OS=Homo sapiens GN=GIGYF2
GST-RUFY3	sp|Q15517|CDSN_HUMAN	1	Corneodesmosin OS=Homo sapiens GN=CDSN
GST-RUFY3	tr|A0A087X2D8|A0A087X2D8_HUMAN	1	C-Jun-amino-terminal kinase-interacting protein 4 OS=Homo sapiens GN=SPAG9
GST-RUFY3	sp|Q4VCS5|AMOT_HUMAN	1	Angiomotin OS=Homo sapiens GN=AMOT
GST-RUFY3	sp|Q99570|PI3R4_HUMAN	1	Phosphoinositide 3-kinase regulatory subunit 4 OS=Homo sapiens GN=PIK3R4
GST-RUFY3	sp|Q9UPT6|JIP3_HUMAN	1	C-Jun-amino-terminal kinase-interacting protein 3 OS=Homo sapiens GN=MAPK8IP3
GST-RUFY3	sp|Q13395|TARB1_HUMAN	1	Probable methyltransferase TARBP1 OS=Homo sapiens GN=TARBP1
GST-RUFY3	sp|Q00610|CLH1_HUMAN	1	Clathrin heavy chain 1 OS=Homo sapiens GN=CLTC
GST-RUFY3	sp|Q9UPV0|CE164_HUMAN	1	Centrosomal protein of 164 kDa OS=Homo sapiens GN=CEP164
GST-RUFY3	sp|Q13939|CALI_HUMAN	1	Calicin OS=Homo sapiens GN=CCIN
GST-RUFY3	sp|O94986|CE152_HUMAN	1	Centrosomal protein of 152 kDa OS=Homo sapiens GN=CEP152
GST-RUFY3	sp|Q9H6A9|PCX3_HUMAN	1	Pecanex-like protein 3 OS=Homo sapiens GN=PCNX3
GST-RUFY3	sp|P62805|H4_HUMAN	1	Histone H4 OS=Homo sapiens GN=HIST1H4A
GST-RUFY3	sp|O75096|LRP4_HUMAN	1	Low-density lipoprotein receptor-related protein 4 OS=Homo sapiens GN=LRP4
GST-RUFY3	sp|Q96KK5|H2A1H_HUMAN	1	Histone H2A type 1-H OS=Homo sapiens GN=HIST1H2AH

## Sheet: Sample C (~80 kDa band)
Bait	Prey Reference	Total # of Prey Peptides Identified	Annotation for Prey Proteins Identified in Sample C Gel Band
GST-RUFY3	sp|Q7L099|RUFY3_HUMAN	80	Protein RUFY3 OS=Homo sapiens GN=RUFY3
GST-RUFY3	SjGST_Schistosoma	12	japonicum (Blood fluke)
GST-RUFY3	sp|Q92945|FUBP2_HUMAN	2	Far upstream element-binding protein 2 OS=Homo sapiens GN=KHSRP
GST-RUFY3	sp|Q92841|DDX17_HUMAN	2	Probable ATP-dependent RNA helicase DDX17 OS=Homo sapiens GN=DDX17
GST-RUFY3	sp|P54886|P5CS_HUMAN	2	Delta-1-pyrroline-5-carboxylate synthase OS=Homo sapiens GN=ALDH18A1
GST-RUFY3	sp|P62987|RL40_HUMAN	2	Ubiquitin-60S ribosomal protein L40 OS=Homo sapiens GN=UBA52
GST-RUFY3	sp|Q96QK1|VPS35_HUMAN	1	Vacuolar protein sorting-associated protein 35 OS=Homo sapiens GN=VPS35
GST-RUFY3	sp|Q9UGM3|DMBT1_HUMAN	1	Deleted in malignant brain tumors 1 protein OS=Homo sapiens GN=DMBT1
GST-RUFY3	sp|P33992|MCM5_HUMAN	1	DNA replication licensing factor MCM5 OS=Homo sapiens GN=MCM5
GST-RUFY3	sp|Q96T51|RUFY1_HUMAN	1	RUN and FYVE domain-containing protein 1 OS=Homo sapiens GN=RUFY1

## Sheet: Sample D (~16 kDa band)
Bait	Prey Reference	Total # of Prey Peptides Identified	Annotation for Prey Proteins Identified in Sample D Gel Band
GST-RUFY3	sp|Q7L099|RUFY3_HUMAN	148	Protein RUFY3 OS=Homo sapiens GN=RUFY3
GST-RUFY3	SjGST_Schistosoma	46	japonicum (Blood fluke)
GST-RUFY3	sp|P62829|RL23_HUMAN	25	60S ribosomal protein L23 OS=Homo sapiens GN=RPL23
GST-RUFY3	sp|P16152|CBR1_HUMAN	11	Carbonyl reductase [NADPH] 1 OS=Homo sapiens GN=CBR1
GST-RUFY3	sp|P62263|RS14_HUMAN	15	40S ribosomal protein S14 OS=Homo sapiens GN=RPS14
GST-RUFY3	sp|P33778|H2B1B_HUMAN	9	Histone H2B type 1-B OS=Homo sapiens GN=HIST1H2BB
GST-RUFY3	sp|Q96KK5|H2A1H_HUMAN	10	Histone H2A type 1-H OS=Homo sapiens GN=HIST1H2AH
GST-RUFY3	sp|Q71DI3|H32_HUMAN	7	Histone H3.2 OS=Homo sapiens GN=HIST2H3A
GST-RUFY3	sp|Q9Y3B4|SF3B6_HUMAN	8	Splicing factor 3B subunit 6 OS=Homo sapiens GN=SF3B6
GST-RUFY3	sp|P06748|NPM_HUMAN	5	Nucleophosmin OS=Homo sapiens GN=NPM1
GST-RUFY3	sp|Q9UHV9|PFD2_HUMAN	5	Prefoldin subunit 2 OS=Homo sapiens GN=PFDN2
GST-RUFY3	sp|P22392|NDKB_HUMAN	4	Nucleoside diphosphate kinase B OS=Homo sapiens GN=NME2
GST-RUFY3	sp|P62269|RS18_HUMAN	4	40S ribosomal protein S18 OS=Homo sapiens GN=RPS18
GST-RUFY3	sp|P68104|EF1A1_HUMAN	4	Elongation factor 1-alpha 1 OS=Homo sapiens GN=EEF1A1
GST-RUFY3	sp|P39019|RS19_HUMAN	6	40S ribosomal protein S19 OS=Homo sapiens GN=RPS19
GST-RUFY3	sp|P28161|GSTM2_HUMAN	5	Glutathione S-transferase Mu 2 OS=Homo sapiens GN=GSTM2
GST-RUFY3	sp|P62851|RS25_HUMAN	5	40S ribosomal protein S25 OS=Homo sapiens GN=RPS25
GST-RUFY3	sp|P21266|GSTM3_HUMAN	4	Glutathione S-transferase Mu 3 OS=Homo sapiens GN=GSTM3
GST-RUFY3	sp|Q02539|H11_HUMAN	3	Histone H1.1 OS=Homo sapiens GN=HIST1H1A
GST-RUFY3	sp|P68371|TBB4B_HUMAN	3	Tubulin beta-4B chain OS=Homo sapiens GN=TUBB4B
GST-RUFY3	sp|P62249|RS16_HUMAN	3	40S ribosomal protein S16 OS=Homo sapiens GN=RPS16
GST-RUFY3	sp|P16403|H12_HUMAN	3	Histone H1.2 OS=Homo sapiens GN=HIST1H1C
GST-RUFY3	sp|Q04837|SSBP_HUMAN	3	Single-stranded DNA-binding protein, mitochondrial OS=Homo sapiens GN=SSBP1
GST-RUFY3	sp|Q9BQE3|TBA1C_HUMAN	2	Tubulin alpha-1C chain OS=Homo sapiens GN=TUBA1C
GST-RUFY3	sp|P42771|CDN2A_HUMAN	2	Cyclin-dependent kinase inhibitor 2A OS=Homo sapiens GN=CDKN2A
GST-RUFY3	sp|Q86U28|ISCA2_HUMAN	2	Iron-sulfur cluster assembly 2 homolog, mitochondrial OS=Homo sapiens GN=ISCA2
GST-RUFY3	sp|O60869|EDF1_HUMAN	2	Endothelial differentiation-related factor 1 OS=Homo sapiens GN=EDF1
GST-RUFY3	sp|P24534|EF1B_HUMAN	2	Elongation factor 1-beta OS=Homo sapiens GN=EEF1B2
GST-RUFY3	sp|P62899|RL31_HUMAN	2	60S ribosomal protein L31 OS=Homo sapiens GN=RPL31
GST-RUFY3	sp|Q5JNZ5|RS26L_HUMAN	2	Putative 40S ribosomal protein S26-like 1 OS=Homo sapiens GN=RPS26P11
GST-RUFY3	sp|P50402|EMD_HUMAN	2	Emerin OS=Homo sapiens GN=EMD
GST-RUFY3	sp|Q6P5R6|RL22L_HUMAN	2	60S ribosomal protein L22-like 1 OS=Homo sapiens GN=RPL22L1
GST-RUFY3	sp|P82979|SARNP_HUMAN	2	SAP domain-containing ribonucleoprotein OS=Homo sapiens GN=SARNP
GST-RUFY3	sp|P61353|RL27_HUMAN	2	60S ribosomal protein L27 OS=Homo sapiens GN=RPL27
GST-RUFY3	sp|P35080|PROF2_HUMAN	2	Profilin-2 OS=Homo sapiens GN=PFN2
GST-RUFY3	tr|A8K4V4|A8K4V4_HUMAN	2	cDNA FLJ76392, highly similar to Homo sapiens mitochondrial ribosomal protein L43 (MRPL43), transcript variant 1, mRNA OS=Homo sapiens
GST-RUFY3	sp|Q93079|H2B1H_HUMAN	2	Histone H2B type 1-H OS=Homo sapiens GN=HIST1H2BH
GST-RUFY3	sp|Q9UI09|NDUAC_HUMAN	2	NADH dehydrogenase [ubiquinone] 1 alpha subcomplex subunit 12 OS=Homo sapiens GN=NDUFA12
GST-RUFY3	sp|Q9BU61|NDUF3_HUMAN	2	NADH dehydrogenase [ubiquinone] 1 alpha subcomplex assembly factor 3 OS=Homo sapiens GN=NDUFAF3
GST-RUFY3	sp|Q5JXB2|UE2NL_HUMAN	2	Putative ubiquitin-conjugating enzyme E2 N-like OS=Homo sapiens GN=UBE2NL
GST-RUFY3	sp|Q14684|RRP1B_HUMAN	2	Ribosomal RNA processing protein 1 homolog B OS=Homo sapiens GN=RRP1B
GST-RUFY3	sp|P32320|CDD_HUMAN	2	Cytidine deaminase OS=Homo sapiens GN=CDA
GST-RUFY3	sp|P05204|HMGN2_HUMAN	2	Non-histone chromosomal protein HMG-17 OS=Homo sapiens GN=HMGN2
GST-RUFY3	tr|H0Y8G6|H0Y8G6_HUMAN	1	Protein RUFY3 (Fragment) OS=Homo sapiens GN=RUFY3
GST-RUFY3	sp|Q9Y383|LC7L2_HUMAN	1	Putative RNA-binding protein Luc7-like 2 OS=Homo sapiens GN=LUC7L2
GST-RUFY3	sp|P17096|HMGA1_HUMAN	1	High mobility group protein HMG-I/HMG-Y OS=Homo sapiens GN=HMGA1
GST-RUFY3	tr|D6RCQ1|D6RCQ1_HUMAN	1	Protein RUFY3 (Fragment) OS=Homo sapiens GN=RUFY3
GST-RUFY3	sp|P05386|RLA1_HUMAN	1	60S acidic ribosomal protein P1 OS=Homo sapiens GN=RPLP1
GST-RUFY3	sp|P62987|RL40_HUMAN	1	Ubiquitin-60S ribosomal protein L40 OS=Homo sapiens GN=UBA52
GST-RUFY3	sp|Q9BSJ6|PIMRE_HUMAN	1	Protein PIMREG OS=Homo sapiens GN=PIMREG
GST-RUFY3	sp|Q9H910|JUPI2_HUMAN	1	Jupiter microtubule associated homolog 2 OS=Homo sapiens GN=JPT2
GST-RUFY3	tr|M0R2L9|M0R2L9_HUMAN	1	40S ribosomal protein S19 (Fragment) OS=Homo sapiens GN=RPS19
GST-RUFY3	sp|P63208|SKP1_HUMAN	1	S-phase kinase-associated protein 1 OS=Homo sapiens GN=SKP1
GST-RUFY3	sp|P84095|RHOG_HUMAN	1	Rho-related GTP-binding protein RhoG OS=Homo sapiens GN=RHOG
GST-RUFY3	sp|Q86WX3|AROS_HUMAN	1	Active regulator of SIRT1 OS=Homo sapiens GN=RPS19BP1
GST-RUFY3	sp|Q9P0J0|NDUAD_HUMAN	1	NADH dehydrogenase [ubiquinone] 1 alpha subcomplex subunit 13 OS=Homo sapiens GN=NDUFA13
GST-RUFY3	sp|P35030|TRY3_HUMAN	1	Trypsin-3 OS=Homo sapiens GN=PRSS3
GST-RUFY3	sp|P04040|CATA_HUMAN	1	Catalase OS=Homo sapiens GN=CAT
GST-RUFY3	sp|P16949|STMN1_HUMAN	1	Stathmin OS=Homo sapiens GN=STMN1
GST-RUFY3	sp|Q9BU76|MMTA2_HUMAN	1	Multiple myeloma tumor-associated protein 2 OS=Homo sapiens GN=MMTAG2
GST-RUFY3	sp|Q9Y3D6|FIS1_HUMAN	1	Mitochondrial fission 1 protein OS=Homo sapiens GN=FIS1
GST-RUFY3	sp|P62318|SMD3_HUMAN	1	Small nuclear ribonucleoprotein Sm D3 OS=Homo sapiens GN=SNRPD3
GST-RUFY3	sp|P35268|RL22_HUMAN	1	60S ribosomal protein L22 OS=Homo sapiens GN=RPL22
GST-RUFY3	sp|P60866|RS20_HUMAN	1	40S ribosomal protein S20 OS=Homo sapiens GN=RPS20
GST-RUFY3	sp|Q04323|UBXN1_HUMAN	1	UBX domain-containing protein 1 OS=Homo sapiens GN=UBXN1
GST-RUFY3	sp|P38646|GRP75_HUMAN	1	Stress-70 protein, mitochondrial OS=Homo sapiens GN=HSPA9
GST-RUFY3	sp|P55854|SUMO3_HUMAN	1	Small ubiquitin-related modifier 3 OS=Homo sapiens GN=SUMO3
GST-RUFY3	sp|Q86YP4|P66A_HUMAN	1	Transcriptional repressor p66-alpha OS=Homo sapiens GN=GATAD2A
GST-RUFY3	sp|Q9H5V9|CX056_HUMAN	1	UPF0428 protein CXorf56 OS=Homo sapiens GN=CXorf56
GST-RUFY3	sp|Q04941|PLP2_HUMAN	1	Proteolipid protein 2 OS=Homo sapiens GN=PLP2
GST-RUFY3	sp|Q99959|PKP2_HUMAN	1	Plakophilin-2 OS=Homo sapiens GN=PKP2
GST-RUFY3	sp|P32119|PRDX2_HUMAN	1	Peroxiredoxin-2 OS=Homo sapiens GN=PRDX2
GST-RUFY3	sp|Q8N5F7|NKAP_HUMAN	1	NF-kappa-B-activating protein OS=Homo sapiens GN=NKAP
GST-RUFY3	sp|Q8WVJ2|NUDC2_HUMAN	1	NudC domain-containing protein 2 OS=Homo sapiens GN=NUDCD2
GST-RUFY3	sp|Q9NS18|GLRX2_HUMAN	1	Glutaredoxin-2, mitochondrial OS=Homo sapiens GN=GLRX2
GST-RUFY3	sp|Q03013|GSTM4_HUMAN	1	Glutathione S-transferase Mu 4 OS=Homo sapiens GN=GSTM4
GST-RUFY3	sp|P04406|G3P_HUMAN	1	Glyceraldehyde-3-phosphate dehydrogenase OS=Homo sapiens GN=GAPDH
GST-RUFY3	sp|Q9Y237|PIN4_HUMAN	1	Peptidyl-prolyl cis-trans isomerase NIMA-interacting 4 OS=Homo sapiens GN=PIN4
GST-RUFY3	sp|Q9H4G4|GAPR1_HUMAN	1	Golgi-associated plant pathogenesis-related protein 1 OS=Homo sapiens GN=GLIPR2
GST-RUFY3	sp|P47813|IF1AX_HUMAN	1	Eukaryotic translation initiation factor 1A, X-chromosomal OS=Homo sapiens GN=EIF1AX
GST-RUFY3	sp|P60660|MYL6_HUMAN	1	Myosin light polypeptide 6 OS=Homo sapiens GN=MYL6
GST-RUFY3	sp|P62244|RS15A_HUMAN	1	40S ribosomal protein S15a OS=Homo sapiens GN=RPS15A
GST-RUFY3	sp|Q13162|PRDX4_HUMAN	1	Peroxiredoxin-4 OS=Homo sapiens GN=PRDX4
GST-RUFY3	sp|P12236|ADT3_HUMAN	1	ADP/ATP translocase 3 OS=Homo sapiens GN=SLC25A6
GST-RUFY3	sp|Q15517|CDSN_HUMAN	1	Corneodesmosin OS=Homo sapiens GN=CDSN
GST-RUFY3	sp|P0DMV9|HS71B_HUMAN	1	Heat shock 70 kDa protein 1B OS=Homo sapiens GN=HSPA1B
GST-RUFY3	sp|P49792|RBP2_HUMAN	1	E3 SUMO-protein ligase RanBP2 OS=Homo sapiens GN=RANBP2
GST-RUFY3	sp|Q9UPV0|CE164_HUMAN	1	Centrosomal protein of 164 kDa OS=Homo sapiens GN=CEP164
GST-RUFY3	sp|Q16650|TBR1_HUMAN	1	T-box brain protein 1 OS=Homo sapiens GN=TBR1
GST-RUFY3	sp|P23246|SFPQ_HUMAN	1	Splicing factor, proline- and glutamine-rich OS=Homo sapiens GN=SFPQ
GST-RUFY3	sp|O75534|CSDE1_HUMAN	1	Cold shock domain-containing protein E1 OS=Homo sapiens GN=CSDE1
GST-RUFY3	sp|Q6P1L8|RM14_HUMAN	1	39S ribosomal protein L14, mitochondrial OS=Homo sapiens GN=MRPL14
GST-RUFY3	sp|P08670|VIME_HUMAN	1	Vimentin OS=Homo sapiens GN=VIM
GST-RUFY3	sp|Q96E14|RMI2_HUMAN	1	RecQ-mediated genome instability protein 2 OS=Homo sapiens GN=RMI2
GST-RUFY3	sp|Q96T51|RUFY1_HUMAN	1	RUN and FYVE domain-containing protein 1 OS=Homo sapiens GN=RUFY1
GST-RUFY3	sp|Q9HAV7|GRPE1_HUMAN	1	GrpE protein homolog 1, mitochondrial OS=Homo sapiens GN=GRPEL1
GST-RUFY3	sp|P84103|SRSF3_HUMAN	1	Serine/arginine-rich splicing factor 3 OS=Homo sapiens GN=SRSF3
GST-RUFY3	sp|Q96QK1|VPS35_HUMAN	1	Vacuolar protein sorting-associated protein 35 OS=Homo sapiens GN=VPS35
GST-RUFY3	sp|Q96A57|TM230_HUMAN	1	Transmembrane protein 230 OS=Homo sapiens GN=TMEM230
GST-RUFY3	sp|Q96CP2|FWCH2_HUMAN	1	FLYWCH family member 2 OS=Homo sapiens GN=FLYWCH2
GST-RUFY3	sp|Q7Z628|ARHG8_HUMAN	1	Neuroepithelial cell-transforming gene 1 protein OS=Homo sapiens GN=NET1
GST-RUFY3	sp|P30050|RL12_HUMAN	1	60S ribosomal protein L12 OS=Homo sapiens GN=RPL12
GST-RUFY3	sp|P47914|RL29_HUMAN	1	60S ribosomal protein L29 OS=Homo sapiens GN=RPL29
GST-RUFY3	sp|Q9H4W6|COE3_HUMAN	1	Transcription factor COE3 OS=Homo sapiens GN=EBF3
GST-RUFY3	sp|Q8IX01|SUGP2_HUMAN	1	SURP and G-patch domain-containing protein 2 OS=Homo sapiens GN=SUGP2
GST-RUFY3	tr|A0A024R099|A0A024R099_HUMAN	1	Proline/serine-rich coiled-coil 1, isoform CRA_c OS=Homo sapiens GN=PSRC1
GST-RUFY3	tr|A0A1W2PPA3|A0A1W2PPA3_HUMAN	1	Glial fibrillary acidic protein (Fragment) OS=Homo sapiens GN=GFAP

## Sheet: GST-Only Control
Bait	Prey Reference	Total # of Prey Peptides Identified	Annotation for Prey Proteins Identified in GST-Only Control
GST	SjGST_Schistosoma	3308	japonicum (Blood fluke)
GST	sp|P26641|EF1G_HUMAN	92	Elongation factor 1-gamma OS=Homo sapiens GN=EEF1G
GST	sp|P16152|CBR1_HUMAN	49	Carbonyl reductase [NADPH] 1 OS=Homo sapiens GN=CBR1
GST	sp|P68104|EF1A1_HUMAN	79	Elongation factor 1-alpha 1 OS=Homo sapiens GN=EEF1A1
GST	sp|P68371|TBB4B_HUMAN	30	Tubulin beta-4B chain OS=Homo sapiens GN=TUBB4B
GST	sp|P09211|GSTP1_HUMAN	70	Glutathione S-transferase P OS=Homo sapiens GN=GSTP1
GST	sp|P21266|GSTM3_HUMAN	57	Glutathione S-transferase Mu 3 OS=Homo sapiens GN=GSTM3
GST	sp|P10809|CH60_HUMAN	18	60 kDa heat shock protein, mitochondrial OS=Homo sapiens GN=HSPD1
GST	sp|P11142|HSP7C_HUMAN	22	Heat shock cognate 71 kDa protein OS=Homo sapiens GN=HSPA8
GST	sp|P28161|GSTM2_HUMAN	24	Glutathione S-transferase Mu 2 OS=Homo sapiens GN=GSTM2
GST	sp|P11021|GRP78_HUMAN	22	78 kDa glucose-regulated protein OS=Homo sapiens GN=HSPA5
GST	sp|P38646|GRP75_HUMAN	14	Stress-70 protein, mitochondrial OS=Homo sapiens GN=HSPA9
GST	sp|Q00610|CLH1_HUMAN	12	Clathrin heavy chain 1 OS=Homo sapiens GN=CLTC
GST	sp|P04406|G3P_HUMAN	19	Glyceraldehyde-3-phosphate dehydrogenase OS=Homo sapiens GN=GAPDH
GST	sp|P13639|EF2_HUMAN	14	Elongation factor 2 OS=Homo sapiens GN=EEF2
GST	sp|P0DMV9|HS71B_HUMAN	12	Heat shock 70 kDa protein 1B OS=Homo sapiens GN=HSPA1B
GST	sp|P06733|ENOA_HUMAN	12	Alpha-enolase OS=Homo sapiens GN=ENO1
GST	sp|P34931|HS71L_HUMAN	21	Heat shock 70 kDa protein 1-like OS=Homo sapiens GN=HSPA1L
GST	sp|Q9BQE3|TBA1C_HUMAN	11	Tubulin alpha-1C chain OS=Homo sapiens GN=TUBA1C
GST	sp|P14618|KPYM_HUMAN	8	Pyruvate kinase PKM OS=Homo sapiens GN=PKM
GST	sp|P24534|EF1B_HUMAN	14	Elongation factor 1-beta OS=Homo sapiens GN=EEF1B2
GST	sp|P63261|ACTG_HUMAN	11	Actin, cytoplasmic 2 OS=Homo sapiens GN=ACTG1
GST	sp|P06576|ATPB_HUMAN	10	ATP synthase subunit beta, mitochondrial OS=Homo sapiens GN=ATP5B
GST	sp|P07900|HS90A_HUMAN	9	Heat shock protein HSP 90-alpha OS=Homo sapiens GN=HSP90AA1
GST	sp|P07195|LDHB_HUMAN	8	L-lactate dehydrogenase B chain OS=Homo sapiens GN=LDHB
GST	sp|P50991|TCPD_HUMAN	7	T-complex protein 1 subunit delta OS=Homo sapiens GN=CCT4
GST	sp|Q9P258|RCC2_HUMAN	7	Protein RCC2 OS=Homo sapiens GN=RCC2
GST	sp|P62736|ACTA_HUMAN	9	Actin, aortic smooth muscle OS=Homo sapiens GN=ACTA2
GST	sp|P22314|UBA1_HUMAN	6	Ubiquitin-like modifier-activating enzyme 1 OS=Homo sapiens GN=UBA1
GST	sp|P07437|TBB5_HUMAN	13	Tubulin beta chain OS=Homo sapiens GN=TUBB
GST	sp|Q06830|PRDX1_HUMAN	11	Peroxiredoxin-1 OS=Homo sapiens GN=PRDX1
GST	sp|P08865|RSSA_HUMAN	7	40S ribosomal protein SA OS=Homo sapiens GN=RPSA
GST	sp|Q15233|NONO_HUMAN	7	Non-POU domain-containing octamer-binding protein OS=Homo sapiens GN=NONO
GST	sp|P08238|HS90B_HUMAN	7	Heat shock protein HSP 90-beta OS=Homo sapiens GN=HSP90AB1
GST	sp|P54652|HSP72_HUMAN	7	Heat shock-related 70 kDa protein 2 OS=Homo sapiens GN=HSPA2
GST	sp|P61978|HNRPK_HUMAN	6	Heterogeneous nuclear ribonucleoprotein K OS=Homo sapiens GN=HNRNPK
GST	sp|P17987|TCPA_HUMAN	6	T-complex protein 1 subunit alpha OS=Homo sapiens GN=TCP1
GST	sp|Q00839|HNRPU_HUMAN	6	Heterogeneous nuclear ribonucleoprotein U OS=Homo sapiens GN=HNRNPU
GST	sp|P00338|LDHA_HUMAN	6	L-lactate dehydrogenase A chain OS=Homo sapiens GN=LDHA
GST	sp|P19338|NUCL_HUMAN	6	Nucleolin OS=Homo sapiens GN=NCL
GST	sp|P23396|RS3_HUMAN	6	40S ribosomal protein S3 OS=Homo sapiens GN=RPS3
GST	sp|Q9BY77|PDIP3_HUMAN	5	Polymerase delta-interacting protein 3 OS=Homo sapiens GN=POLDIP3
GST	sp|P78371|TCPB_HUMAN	5	T-complex protein 1 subunit beta OS=Homo sapiens GN=CCT2
GST	sp|Q99623|PHB2_HUMAN	5	Prohibitin-2 OS=Homo sapiens GN=PHB2
GST	sp|P35232|PHB_HUMAN	5	Prohibitin OS=Homo sapiens GN=PHB
GST	sp|P11940|PABP1_HUMAN	5	Polyadenylate-binding protein 1 OS=Homo sapiens GN=PABPC1
GST	sp|Q58FF7|H90B3_HUMAN	5	Putative heat shock protein HSP 90-beta-3 OS=Homo sapiens GN=HSP90AB3P
GST	sp|P09874|PARP1_HUMAN	7	Poly [ADP-ribose] polymerase 1 OS=Homo sapiens GN=PARP1
GST	sp|P12277|KCRB_HUMAN	6	Creatine kinase B-type OS=Homo sapiens GN=CKB
GST	sp|P23528|COF1_HUMAN	5	Cofilin-1 OS=Homo sapiens GN=CFL1
GST	sp|P14625|ENPL_HUMAN	5	Endoplasmin OS=Homo sapiens GN=HSP90B1
GST	sp|Q8NHW5|RLA0L_HUMAN	5	60S acidic ribosomal protein P0-like OS=Homo sapiens GN=RPLP0P6
GST	sp|P00918|CAH2_HUMAN	5	Carbonic anhydrase 2 OS=Homo sapiens GN=CA2
GST	sp|Q92841|DDX17_HUMAN	5	Probable ATP-dependent RNA helicase DDX17 OS=Homo sapiens GN=DDX17
GST	sp|P62249|RS16_HUMAN	5	40S ribosomal protein S16 OS=Homo sapiens GN=RPS16
GST	sp|Q86V81|THOC4_HUMAN	4	THO complex subunit 4 OS=Homo sapiens GN=ALYREF
GST	sp|P12268|IMDH2_HUMAN	4	Inosine-5'-monophosphate dehydrogenase 2 OS=Homo sapiens GN=IMPDH2
GST	sp|P25705|ATPA_HUMAN	4	ATP synthase subunit alpha, mitochondrial OS=Homo sapiens GN=ATP5A1
GST	sp|P62701|RS4X_HUMAN	4	40S ribosomal protein S4, X isoform OS=Homo sapiens GN=RPS4X
GST	sp|P62277|RS13_HUMAN	4	40S ribosomal protein S13 OS=Homo sapiens GN=RPS13
GST	sp|P12956|XRCC6_HUMAN	4	X-ray repair cross-complementing protein 6 OS=Homo sapiens GN=XRCC6
GST	sp|P07737|PROF1_HUMAN	5	Profilin-1 OS=Homo sapiens GN=PFN1
GST	sp|P62081|RS7_HUMAN	5	40S ribosomal protein S7 OS=Homo sapiens GN=RPS7
GST	sp|P29401|TKT_HUMAN	4	Transketolase OS=Homo sapiens GN=TKT
GST	sp|Q6ZT07|TBCD9_HUMAN	4	TBC1 domain family member 9 OS=Homo sapiens GN=TBC1D9
GST	sp|P55060|XPO2_HUMAN	4	Exportin-2 OS=Homo sapiens GN=CSE1L
GST	sp|P30050|RL12_HUMAN	4	60S ribosomal protein L12 OS=Homo sapiens GN=RPL12
GST	sp|Q92945|FUBP2_HUMAN	4	Far upstream element-binding protein 2 OS=Homo sapiens GN=KHSRP
GST	sp|P28066|PSA5_HUMAN	4	Proteasome subunit alpha type-5 OS=Homo sapiens GN=PSMA5
GST	sp|P04075|ALDOA_HUMAN	4	Fructose-bisphosphate aldolase A OS=Homo sapiens GN=ALDOA
GST	sp|P10599|THIO_HUMAN	4	Thioredoxin OS=Homo sapiens GN=TXN
GST	sp|P48643|TCPE_HUMAN	3	T-complex protein 1 subunit epsilon OS=Homo sapiens GN=CCT5
GST	sp|Q05639|EF1A2_HUMAN	3	Elongation factor 1-alpha 2 OS=Homo sapiens GN=EEF1A2
GST	sp|P63104|1433Z_HUMAN	3	14-3-3 protein zeta/delta OS=Homo sapiens GN=YWHAZ
GST	sp|Q96S19|MTL26_HUMAN	3	Methyltransferase-like 26 OS=Homo sapiens GN=METTL26
GST	sp|P39019|RS19_HUMAN	3	40S ribosomal protein S19 OS=Homo sapiens GN=RPS19
GST	sp|P62258|1433E_HUMAN	3	14-3-3 protein epsilon OS=Homo sapiens GN=YWHAE
GST	sp|P15880|RS2_HUMAN	3	40S ribosomal protein S2 OS=Homo sapiens GN=RPS2
GST	sp|Q32P51|RA1L2_HUMAN	3	Heterogeneous nuclear ribonucleoprotein A1-like 2 OS=Homo sapiens GN=HNRNPA1L2
GST	sp|Q15084|PDIA6_HUMAN	3	Protein disulfide-isomerase A6 OS=Homo sapiens GN=PDIA6
GST	sp|P29692|EF1D_HUMAN	3	Elongation factor 1-delta OS=Homo sapiens GN=EEF1D
GST	sp|P32969|RL9_HUMAN	3	60S ribosomal protein L9 OS=Homo sapiens GN=RPL9
GST	sp|P35637|FUS_HUMAN	3	RNA-binding protein FUS OS=Homo sapiens GN=FUS
GST	sp|Q15393|SF3B3_HUMAN	3	Splicing factor 3B subunit 3 OS=Homo sapiens GN=SF3B3
GST	sp|P32119|PRDX2_HUMAN	3	Peroxiredoxin-2 OS=Homo sapiens GN=PRDX2
GST	sp|Q15365|PCBP1_HUMAN	3	Poly(rC)-binding protein 1 OS=Homo sapiens GN=PCBP1
GST	sp|P04080|CYTB_HUMAN	3	Cystatin-B OS=Homo sapiens GN=CSTB
GST	sp|Q86VP6|CAND1_HUMAN	3	Cullin-associated NEDD8-dissociated protein 1 OS=Homo sapiens GN=CAND1
GST	sp|P62820|RAB1A_HUMAN	3	Ras-related protein Rab-1A OS=Homo sapiens GN=RAB1A
GST	sp|P61204|ARF3_HUMAN	3	ADP-ribosylation factor 3 OS=Homo sapiens GN=ARF3
GST	sp|P60174|TPIS_HUMAN	3	Triosephosphate isomerase OS=Homo sapiens GN=TPI1
GST	sp|O15217|GSTA4_HUMAN	3	Glutathione S-transferase A4 OS=Homo sapiens GN=GSTA4
GST	sp|P55072|TERA_HUMAN	3	Transitional endoplasmic reticulum ATPase OS=Homo sapiens GN=VCP
GST	sp|P18124|RL7_HUMAN	3	60S ribosomal protein L7 OS=Homo sapiens GN=RPL7
GST	sp|O43175|SERA_HUMAN	3	D-3-phosphoglycerate dehydrogenase OS=Homo sapiens GN=PHGDH
GST	sp|P30041|PRDX6_HUMAN	3	Peroxiredoxin-6 OS=Homo sapiens GN=PRDX6
GST	sp|P63244|RACK1_HUMAN	3	Receptor of activated protein C kinase 1 OS=Homo sapiens GN=RACK1
GST	sp|P49368|TCPG_HUMAN	3	T-complex protein 1 subunit gamma OS=Homo sapiens GN=CCT3
GST	sp|P62851|RS25_HUMAN	3	40S ribosomal protein S25 OS=Homo sapiens GN=RPS25
GST	sp|P62937|PPIA_HUMAN	3	Peptidyl-prolyl cis-trans isomerase A OS=Homo sapiens GN=PPIA
GST	sp|P62829|RL23_HUMAN	3	60S ribosomal protein L23 OS=Homo sapiens GN=RPL23
GST	sp|P50990|TCPQ_HUMAN	3	T-complex protein 1 subunit theta OS=Homo sapiens GN=CCT8
GST	sp|P67809|YBOX1_HUMAN	5	Nuclease-sensitive element-binding protein 1 OS=Homo sapiens GN=YBX1
GST	tr|C7DJS2|C7DJS2_HUMAN	5	Glutathione S-transferase pi (Fragment) OS=Homo sapiens GN=GSTP1
GST	sp|Q58FF6|H90B4_HUMAN	5	Putative heat shock protein HSP 90-beta 4 OS=Homo sapiens GN=HSP90AB4P
GST	sp|P52597|HNRPF_HUMAN	4	Heterogeneous nuclear ribonucleoprotein F OS=Homo sapiens GN=HNRNPF
GST	sp|P53999|TCP4_HUMAN	4	Activated RNA polymerase II transcriptional coactivator p15 OS=Homo sapiens GN=SUB1
GST	sp|P05388|RLA0_HUMAN	3	60S acidic ribosomal protein P0 OS=Homo sapiens GN=RPLP0
GST	sp|P07355|ANXA2_HUMAN	3	Annexin A2 OS=Homo sapiens GN=ANXA2
GST	sp|Q14240|IF4A2_HUMAN	3	Eukaryotic initiation factor 4A-II OS=Homo sapiens GN=EIF4A2
GST	sp|P54136|SYRC_HUMAN	3	Arginine--tRNA ligase, cytoplasmic OS=Homo sapiens GN=RARS
GST	sp|P40925|MDHC_HUMAN	3	Malate dehydrogenase, cytoplasmic OS=Homo sapiens GN=MDH1
GST	sp|P14868|SYDC_HUMAN	3	Aspartate--tRNA ligase, cytoplasmic OS=Homo sapiens GN=DARS
GST	sp|Q96KK5|H2A1H_HUMAN	3	Histone H2A type 1-H OS=Homo sapiens GN=HIST1H2AH
GST	sp|Q9Y230|RUVB2_HUMAN	3	RuvB-like 2 OS=Homo sapiens GN=RUVBL2
GST	sp|P33778|H2B1B_HUMAN	3	Histone H2B type 1-B OS=Homo sapiens GN=HIST1H2BB
GST	sp|O43813|LANC1_HUMAN	3	LanC-like protein 1 OS=Homo sapiens GN=LANCL1
GST	sp|P05387|RLA2_HUMAN	2	60S acidic ribosomal protein P2 OS=Homo sapiens GN=RPLP2
GST	sp|Q9Y4U1|MMAC_HUMAN	2	Methylmalonic aciduria and homocystinuria type C protein OS=Homo sapiens GN=MMACHC
GST	sp|P07237|PDIA1_HUMAN	2	Protein disulfide-isomerase OS=Homo sapiens GN=P4HB
GST	sp|Q13765|NACA_HUMAN	2	Nascent polypeptide-associated complex subunit alpha OS=Homo sapiens GN=NACA
GST	sp|P62241|RS8_HUMAN	2	40S ribosomal protein S8 OS=Homo sapiens GN=RPS8
GST	sp|P13929|ENOB_HUMAN	2	Beta-enolase OS=Homo sapiens GN=ENO3
GST	sp|Q99832|TCPH_HUMAN	2	T-complex protein 1 subunit eta OS=Homo sapiens GN=CCT7
GST	sp|P13797|PLST_HUMAN	2	Plastin-3 OS=Homo sapiens GN=PLS3
GST	sp|Q13263|TIF1B_HUMAN	2	Transcription intermediary factor 1-beta OS=Homo sapiens GN=TRIM28
GST	sp|P40227|TCPZ_HUMAN	2	T-complex protein 1 subunit zeta OS=Homo sapiens GN=CCT6A
GST	sp|P52292|IMA1_HUMAN	2	Importin subunit alpha-1 OS=Homo sapiens GN=KPNA2
GST	sp|P61247|RS3A_HUMAN	2	40S ribosomal protein S3a OS=Homo sapiens GN=RPS3A
GST	sp|P05023|AT1A1_HUMAN	2	Sodium/potassium-transporting ATPase subunit alpha-1 OS=Homo sapiens GN=ATP1A1
GST	sp|P18669|PGAM1_HUMAN	2	Phosphoglycerate mutase 1 OS=Homo sapiens GN=PGAM1
GST	sp|P62753|RS6_HUMAN	2	40S ribosomal protein S6 OS=Homo sapiens GN=RPS6
GST	sp|P00558|PGK1_HUMAN	2	Phosphoglycerate kinase 1 OS=Homo sapiens GN=PGK1
GST	sp|P43487|RANG_HUMAN	2	Ran-specific GTPase-activating protein OS=Homo sapiens GN=RANBP1
GST	sp|Q14103|HNRPD_HUMAN	2	Heterogeneous nuclear ribonucleoprotein D0 OS=Homo sapiens GN=HNRNPD
GST	sp|P26599|PTBP1_HUMAN	2	Polypyrimidine tract-binding protein 1 OS=Homo sapiens GN=PTBP1
GST	sp|P49411|EFTU_HUMAN	2	Elongation factor Tu, mitochondrial OS=Homo sapiens GN=TUFM
GST	sp|P22102|PUR2_HUMAN	2	Trifunctional purine biosynthetic protein adenosine-3 OS=Homo sapiens GN=GART
GST	sp|Q14651|PLSI_HUMAN	2	Plastin-1 OS=Homo sapiens GN=PLS1
GST	sp|P26373|RL13_HUMAN	2	60S ribosomal protein L13 OS=Homo sapiens GN=RPL13
GST	sp|P53396|ACLY_HUMAN	2	ATP-citrate synthase OS=Homo sapiens GN=ACLY
GST	sp|P62314|SMD1_HUMAN	2	Small nuclear ribonucleoprotein Sm D1 OS=Homo sapiens GN=SNRPD1
GST	sp|Q14568|HS902_HUMAN	2	Heat shock protein HSP 90-alpha A2 OS=Homo sapiens GN=HSP90AA2P
GST	sp|P46109|CRKL_HUMAN	2	Crk-like protein OS=Homo sapiens GN=CRKL
GST	sp|P05141|ADT2_HUMAN	2	ADP/ATP translocase 2 OS=Homo sapiens GN=SLC25A5
GST	sp|P00390|GSHR_HUMAN	2	Glutathione reductase, mitochondrial OS=Homo sapiens GN=GSR
GST	sp|P24752|THIL_HUMAN	2	Acetyl-CoA acetyltransferase, mitochondrial OS=Homo sapiens GN=ACAT1
GST	sp|Q58FF8|H90B2_HUMAN	2	Putative heat shock protein HSP 90-beta 2 OS=Homo sapiens GN=HSP90AB2P
GST	sp|Q9UHV9|PFD2_HUMAN	2	Prefoldin subunit 2 OS=Homo sapiens GN=PFDN2
GST	sp|P62318|SMD3_HUMAN	2	Small nuclear ribonucleoprotein Sm D3 OS=Homo sapiens GN=SNRPD3
GST	sp|P34932|HSP74_HUMAN	2	Heat shock 70 kDa protein 4 OS=Homo sapiens GN=HSPA4
GST	sp|P46783|RS10_HUMAN	2	40S ribosomal protein S10 OS=Homo sapiens GN=RPS10
GST	sp|P60842|IF4A1_HUMAN	2	Eukaryotic initiation factor 4A-I OS=Homo sapiens GN=EIF4A1
GST	sp|P31948|STIP1_HUMAN	2	Stress-induced-phosphoprotein 1 OS=Homo sapiens GN=STIP1
GST	sp|P22626|ROA2_HUMAN	2	Heterogeneous nuclear ribonucleoproteins A2/B1 OS=Homo sapiens GN=HNRNPA2B1
GST	sp|P12236|ADT3_HUMAN	2	ADP/ATP translocase 3 OS=Homo sapiens GN=SLC25A6
GST	sp|P42167|LAP2B_HUMAN	2	Lamina-associated polypeptide 2, isoforms beta/gamma OS=Homo sapiens GN=TMPO
GST	sp|O43707|ACTN4_HUMAN	2	Alpha-actinin-4 OS=Homo sapiens GN=ACTN4
GST	sp|Q13162|PRDX4_HUMAN	2	Peroxiredoxin-4 OS=Homo sapiens GN=PRDX4
GST	sp|P62269|RS18_HUMAN	2	40S ribosomal protein S18 OS=Homo sapiens GN=RPS18
GST	sp|Q8N3K9|CMYA5_HUMAN	3	Cardiomyopathy-associated protein 5 OS=Homo sapiens GN=CMYA5
GST	sp|Q8NC51|PAIRB_HUMAN	2	Plasminogen activator inhibitor 1 RNA-binding protein OS=Homo sapiens GN=SERBP1
GST	sp|Q9HB71|CYBP_HUMAN	2	Calcyclin-binding protein OS=Homo sapiens GN=CACYBP
GST	sp|Q9NQ39|RS10L_HUMAN	2	Putative 40S ribosomal protein S10-like OS=Homo sapiens GN=RPS10P5
GST	sp|Q9NS18|GLRX2_HUMAN	2	Glutaredoxin-2, mitochondrial OS=Homo sapiens GN=GLRX2
GST	sp|Q01844|EWS_HUMAN	2	RNA-binding protein EWS OS=Homo sapiens GN=EWSR1
GST	sp|Q15517|CDSN_HUMAN	2	Corneodesmosin OS=Homo sapiens GN=CDSN
GST	sp|P46778|RL21_HUMAN	2	60S ribosomal protein L21 OS=Homo sapiens GN=RPL21
GST	sp|Q99497|PARK7_HUMAN	2	Protein DJ-1 OS=Homo sapiens GN=PARK7
GST	sp|P00492|HPRT_HUMAN	2	Hypoxanthine-guanine phosphoribosyltransferase OS=Homo sapiens GN=HPRT1
GST	sp|P62847|RS24_HUMAN	2	40S ribosomal protein S24 OS=Homo sapiens GN=RPS24
GST	sp|P61981|1433G_HUMAN	2	14-3-3 protein gamma OS=Homo sapiens GN=YWHAG
GST	sp|P15311|EZRI_HUMAN	2	Ezrin OS=Homo sapiens GN=EZR
GST	sp|P50395|GDIB_HUMAN	2	Rab GDP dissociation inhibitor beta OS=Homo sapiens GN=GDI2
GST	sp|Q9BVA1|TBB2B_HUMAN	2	Tubulin beta-2B chain OS=Homo sapiens GN=TUBB2B
GST	sp|P62263|RS14_HUMAN	2	40S ribosomal protein S14 OS=Homo sapiens GN=RPS14
GST	sp|P27797|CALR_HUMAN	2	Calreticulin OS=Homo sapiens GN=CALR
GST	sp|Q15388|TOM20_HUMAN	2	Mitochondrial import receptor subunit TOM20 homolog OS=Homo sapiens GN=TOMM20
GST	sp|P50454|SERPH_HUMAN	1	Serpin H1 OS=Homo sapiens GN=SERPINH1
GST	sp|Q9P287|BCCIP_HUMAN	1	BRCA2 and CDKN1A-interacting protein OS=Homo sapiens GN=BCCIP
GST	sp|P63241|IF5A1_HUMAN	1	Eukaryotic translation initiation factor 5A-1 OS=Homo sapiens GN=EIF5A
GST	sp|P20700|LMNB1_HUMAN	1	Lamin-B1 OS=Homo sapiens GN=LMNB1
GST	sp|P54819|KAD2_HUMAN	1	Adenylate kinase 2, mitochondrial OS=Homo sapiens GN=AK2
GST	sp|P58546|MTPN_HUMAN	1	Myotrophin OS=Homo sapiens GN=MTPN
GST	sp|O14818|PSA7_HUMAN	1	Proteasome subunit alpha type-7 OS=Homo sapiens GN=PSMA7
GST	sp|P07478|TRY2_HUMAN	1	Trypsin-2 OS=Homo sapiens GN=PRSS2
GST	sp|Q16531|DDB1_HUMAN	1	DNA damage-binding protein 1 OS=Homo sapiens GN=DDB1
GST	sp|P55795|HNRH2_HUMAN	1	Heterogeneous nuclear ribonucleoprotein H2 OS=Homo sapiens GN=HNRNPH2
GST	sp|O00303|EIF3F_HUMAN	1	Eukaryotic translation initiation factor 3 subunit F OS=Homo sapiens GN=EIF3F
GST	sp|P22061|PIMT_HUMAN	1	Protein-L-isoaspartate(D-aspartate) O-methyltransferase OS=Homo sapiens GN=PCMT1
GST	sp|Q04837|SSBP_HUMAN	1	Single-stranded DNA-binding protein, mitochondrial OS=Homo sapiens GN=SSBP1
GST	sp|P30048|PRDX3_HUMAN	1	Thioredoxin-dependent peroxide reductase, mitochondrial OS=Homo sapiens GN=PRDX3
GST	sp|P50502|F10A1_HUMAN	1	Hsc70-interacting protein OS=Homo sapiens GN=ST13
GST	sp|P62913|RL11_HUMAN	1	60S ribosomal protein L11 OS=Homo sapiens GN=RPL11
GST	sp|P68036|UB2L3_HUMAN	1	Ubiquitin-conjugating enzyme E2 L3 OS=Homo sapiens GN=UBE2L3
GST	sp|P55209|NP1L1_HUMAN	1	Nucleosome assembly protein 1-like 1 OS=Homo sapiens GN=NAP1L1
GST	sp|P62906|RL10A_HUMAN	1	60S ribosomal protein L10a OS=Homo sapiens GN=RPL10A
GST	sp|Q99613|EIF3C_HUMAN	1	Eukaryotic translation initiation factor 3 subunit C OS=Homo sapiens GN=EIF3C
GST	sp|P06744|G6PI_HUMAN	1	Glucose-6-phosphate isomerase OS=Homo sapiens GN=GPI
GST	sp|Q01105|SET_HUMAN	1	Protein SET OS=Homo sapiens GN=SET
GST	sp|P13995|MTDC_HUMAN	1	Bifunctional methylenetetrahydrofolate dehydrogenase/cyclohydrolase, mitochondrial OS=Homo sapiens GN=MTHFD2
GST	sp|P52565|GDIR1_HUMAN	1	Rho GDP-dissociation inhibitor 1 OS=Homo sapiens GN=ARHGDIA
GST	sp|P52209|6PGD_HUMAN	1	6-phosphogluconate dehydrogenase, decarboxylating OS=Homo sapiens GN=PGD
GST	sp|O00148|DX39A_HUMAN	1	ATP-dependent RNA helicase DDX39A OS=Homo sapiens GN=DDX39A
GST	sp|Q13748|TBA3C_HUMAN	1	Tubulin alpha-3C/D chain OS=Homo sapiens GN=TUBA3C
GST	sp|P08708|RS17_HUMAN	1	40S ribosomal protein S17 OS=Homo sapiens GN=RPS17
GST	sp|P27635|RL10_HUMAN	1	60S ribosomal protein L10 OS=Homo sapiens GN=RPL10
GST	sp|O00410|IPO5_HUMAN	1	Importin-5 OS=Homo sapiens GN=IPO5
GST	sp|Q13283|G3BP1_HUMAN	1	Ras GTPase-activating protein-binding protein 1 OS=Homo sapiens GN=G3BP1
GST	sp|P62987|RL40_HUMAN	1	Ubiquitin-60S ribosomal protein L40 OS=Homo sapiens GN=UBA52
GST	sp|P50914|RL14_HUMAN	1	60S ribosomal protein L14 OS=Homo sapiens GN=RPL14
GST	sp|P61513|RL37A_HUMAN	1	60S ribosomal protein L37a OS=Homo sapiens GN=RPL37A
GST	tr|Q53F64|Q53F64_HUMAN	1	Heterogeneous nuclear ribonucleoprotein AB isoform a variant (Fragment) OS=Homo sapiens
GST	sp|P61313|RL15_HUMAN	1	60S ribosomal protein L15 OS=Homo sapiens GN=RPL15
GST	sp|O43809|CPSF5_HUMAN	1	Cleavage and polyadenylation specificity factor subunit 5 OS=Homo sapiens GN=NUDT21
GST	sp|P00505|AATM_HUMAN	1	Aspartate aminotransferase, mitochondrial OS=Homo sapiens GN=GOT2
GST	sp|Q02978|M2OM_HUMAN	1	Mitochondrial 2-oxoglutarate/malate carrier protein OS=Homo sapiens GN=SLC25A11
GST	sp|P31153|METK2_HUMAN	1	S-adenosylmethionine synthase isoform type-2 OS=Homo sapiens GN=MAT2A
GST	sp|Q07020|RL18_HUMAN	1	60S ribosomal protein L18 OS=Homo sapiens GN=RPL18
GST	sp|Q02878|RL6_HUMAN	1	60S ribosomal protein L6 OS=Homo sapiens GN=RPL6
GST	tr|B4DMS5|B4DMS5_HUMAN	1	cDNA FLJ57399, highly similar to HIV-1 Rev-binding protein 2 OS=Homo sapiens
GST	tr|J3KS37|J3KS37_HUMAN	1	ATP-dependent DNA helicase Q5 (Fragment) OS=Homo sapiens GN=RECQL5
GST	sp|P48047|ATPO_HUMAN	1	ATP synthase subunit O, mitochondrial OS=Homo sapiens GN=ATP5O
GST	sp|P83731|RL24_HUMAN	1	60S ribosomal protein L24 OS=Homo sapiens GN=RPL24
GST	sp|P08758|ANXA5_HUMAN	1	Annexin A5 OS=Homo sapiens GN=ANXA5
GST	sp|Q3MHD2|LSM12_HUMAN	1	Protein LSM12 homolog OS=Homo sapiens GN=LSM12
GST	sp|Q9Y6H1|CHCH2_HUMAN	1	Coiled-coil-helix-coiled-coil-helix domain-containing protein 2 OS=Homo sapiens GN=CHCHD2
GST	sp|P61626|LYSC_HUMAN	1	Lysozyme C OS=Homo sapiens GN=LYZ
GST	sp|P05386|RLA1_HUMAN	1	60S acidic ribosomal protein P1 OS=Homo sapiens GN=RPLP1
GST	sp|P30101|PDIA3_HUMAN	1	Protein disulfide-isomerase A3 OS=Homo sapiens GN=PDIA3
GST	sp|Q9NZL9|MAT2B_HUMAN	1	Methionine adenosyltransferase 2 subunit beta OS=Homo sapiens GN=MAT2B
GST	sp|Q96P70|IPO9_HUMAN	1	Importin-9 OS=Homo sapiens GN=IPO9
GST	sp|P31943|HNRH1_HUMAN	1	Heterogeneous nuclear ribonucleoprotein H OS=Homo sapiens GN=HNRNPH1
GST	sp|Q13200|PSMD2_HUMAN	1	26S proteasome non-ATPase regulatory subunit 2 OS=Homo sapiens GN=PSMD2
GST	sp|P07910|HNRPC_HUMAN	1	Heterogeneous nuclear ribonucleoproteins C1/C2 OS=Homo sapiens GN=HNRNPC
GST	sp|Q15459|SF3A1_HUMAN	1	Splicing factor 3A subunit 1 OS=Homo sapiens GN=SF3A1
GST	sp|P42677|RS27_HUMAN	1	40S ribosomal protein S27 OS=Homo sapiens GN=RPS27
GST	sp|P30040|ERP29_HUMAN	1	Endoplasmic reticulum resident protein 29 OS=Homo sapiens GN=ERP29
GST	sp|P46777|RL5_HUMAN	1	60S ribosomal protein L5 OS=Homo sapiens GN=RPL5
GST	sp|P61353|RL27_HUMAN	1	60S ribosomal protein L27 OS=Homo sapiens GN=RPL27
GST	sp|P23526|SAHH_HUMAN	1	Adenosylhomocysteinase OS=Homo sapiens GN=AHCY
GST	sp|P06748|NPM_HUMAN	1	Nucleophosmin OS=Homo sapiens GN=NPM1
GST	sp|O43684|BUB3_HUMAN	1	Mitotic checkpoint protein BUB3 OS=Homo sapiens GN=BUB3
GST	sp|Q02790|FKBP4_HUMAN	1	Peptidyl-prolyl cis-trans isomerase FKBP4 OS=Homo sapiens GN=FKBP4
GST	sp|P56537|IF6_HUMAN	1	Eukaryotic translation initiation factor 6 OS=Homo sapiens GN=EIF6
GST	sp|P51991|ROA3_HUMAN	1	Heterogeneous nuclear ribonucleoprotein A3 OS=Homo sapiens GN=HNRNPA3
GST	sp|O43583|DENR_HUMAN	1	Density-regulated protein OS=Homo sapiens GN=DENR
GST	sp|Q9H910|JUPI2_HUMAN	1	Jupiter microtubule associated homolog 2 OS=Homo sapiens GN=JPT2
GST	sp|Q16630|CPSF6_HUMAN	1	Cleavage and polyadenylation specificity factor subunit 6 OS=Homo sapiens GN=CPSF6
GST	sp|Q96PK6|RBM14_HUMAN	1	RNA-binding protein 14 OS=Homo sapiens GN=RBM14
GST	sp|Q13148|TADBP_HUMAN	1	TAR DNA-binding protein 43 OS=Homo sapiens GN=TARDBP
GST	sp|Q07021|C1QBP_HUMAN	1	Complement component 1 Q subcomponent-binding protein, mitochondrial OS=Homo sapiens GN=C1QBP
GST	sp|P33316|DUT_HUMAN	1	Deoxyuridine 5'-triphosphate nucleotidohydrolase, mitochondrial OS=Homo sapiens GN=DUT
GST	tr|L0R533|L0R533_HUMAN	1	Alternative protein RLIM OS=Homo sapiens GN=RLIM
GST	sp|Q14498|RBM39_HUMAN	1	RNA-binding protein 39 OS=Homo sapiens GN=RBM39
GST	sp|P35609|ACTN2_HUMAN	1	Alpha-actinin-2 OS=Homo sapiens GN=ACTN2
GST	sp|Q08211|DHX9_HUMAN	1	ATP-dependent RNA helicase A OS=Homo sapiens GN=DHX9
GST	sp|P12273|PIP_HUMAN	1	Prolactin-inducible protein OS=Homo sapiens GN=PIP
GST	sp|P20290|BTF3_HUMAN	1	Transcription factor BTF3 OS=Homo sapiens GN=BTF3
GST	sp|P01834|IGKC_HUMAN	1	Immunoglobulin kappa constant OS=Homo sapiens GN=IGKC
GST	sp|P62195|PRS8_HUMAN	1	26S protease regulatory subunit 8 OS=Homo sapiens GN=PSMC5
GST	sp|Q99460|PSMD1_HUMAN	1	26S proteasome non-ATPase regulatory subunit 1 OS=Homo sapiens GN=PSMD1
GST	sp|P23284|PPIB_HUMAN	1	Peptidyl-prolyl cis-trans isomerase B OS=Homo sapiens GN=PPIB
GST	sp|P62857|RS28_HUMAN	1	40S ribosomal protein S28 OS=Homo sapiens GN=RPS28
GST	sp|B2RPK0|HGB1A_HUMAN	1	Putative high mobility group protein B1-like 1 OS=Homo sapiens GN=HMGB1P1
GST	sp|Q16527|CSRP2_HUMAN	1	Cysteine and glycine-rich protein 2 OS=Homo sapiens GN=CSRP2
GST	sp|Q9BSD7|NTPCR_HUMAN	1	Cancer-related nucleoside-triphosphatase OS=Homo sapiens GN=NTPCR
GST	sp|P54105|ICLN_HUMAN	1	Methylosome subunit pICln OS=Homo sapiens GN=CLNS1A
GST	sp|P13804|ETFA_HUMAN	1	Electron transfer flavoprotein subunit alpha, mitochondrial OS=Homo sapiens GN=ETFA
GST	sp|P26368|U2AF2_HUMAN	1	Splicing factor U2AF 65 kDa subunit OS=Homo sapiens GN=U2AF2
GST	tr|A8K7N0|A8K7N0_HUMAN	1	cDNA FLJ75556, highly similar to Homo sapiens ribosomal protein L14, mRNA OS=Homo sapiens
GST	sp|B2RXH8|HNRC2_HUMAN	1	Heterogeneous nuclear ribonucleoprotein C-like 2 OS=Homo sapiens GN=HNRNPCL2
GST	sp|P62750|RL23A_HUMAN	1	60S ribosomal protein L23a OS=Homo sapiens GN=RPL23A
GST	sp|Q99873|ANM1_HUMAN	1	Protein arginine N-methyltransferase 1 OS=Homo sapiens GN=PRMT1
GST	sp|P40926|MDHM_HUMAN	1	Malate dehydrogenase, mitochondrial OS=Homo sapiens GN=MDH2
GST	sp|P25205|MCM3_HUMAN	1	DNA replication licensing factor MCM3 OS=Homo sapiens GN=MCM3
GST	sp|Q9GZV4|IF5A2_HUMAN	1	Eukaryotic translation initiation factor 5A-2 OS=Homo sapiens GN=EIF5A2
GST	sp|P0DN79|CBSL_HUMAN	1	Cystathionine beta-synthase-like protein OS=Homo sapiens GN=CBSL
GST	sp|Q9Y5S9|RBM8A_HUMAN	1	RNA-binding protein 8A OS=Homo sapiens GN=RBM8A
GST	sp|P11177|ODPB_HUMAN	1	Pyruvate dehydrogenase E1 component subunit beta, mitochondrial OS=Homo sapiens GN=PDHB
GST	sp|P62995|TRA2B_HUMAN	1	Transformer-2 protein homolog beta OS=Homo sapiens GN=TRA2B
GST	sp|Q9Y265|RUVB1_HUMAN	1	RuvB-like 1 OS=Homo sapiens GN=RUVBL1
GST	sp|Q9UGM3|DMBT1_HUMAN	1	Deleted in malignant brain tumors 1 protein OS=Homo sapiens GN=DMBT1
GST	sp|O15523|DDX3Y_HUMAN	1	ATP-dependent RNA helicase DDX3Y OS=Homo sapiens GN=DDX3Y
GST	sp|O75223|GGCT_HUMAN	1	Gamma-glutamylcyclotransferase OS=Homo sapiens GN=GGCT
GST	sp|P04181|OAT_HUMAN	1	Ornithine aminotransferase, mitochondrial OS=Homo sapiens GN=OAT
GST	sp|Q01469|FABP5_HUMAN	1	Fatty acid-binding protein, epidermal OS=Homo sapiens GN=FABP5
GST	sp|P0DOX7|IGK_HUMAN	1	Immunoglobulin kappa light chain OS=Homo sapiens
GST	sp|P43686|PRS6B_HUMAN	1	26S protease regulatory subunit 6B OS=Homo sapiens GN=PSMC4
GST	sp|Q04323|UBXN1_HUMAN	1	UBX domain-containing protein 1 OS=Homo sapiens GN=UBXN1
GST	sp|P62993|GRB2_HUMAN	1	Growth factor receptor-bound protein 2 OS=Homo sapiens GN=GRB2
GST	sp|P47756|CAPZB_HUMAN	1	F-actin-capping protein subunit beta OS=Homo sapiens GN=CAPZB
GST	sp|P46060|RAGP1_HUMAN	1	Ran GTPase-activating protein 1 OS=Homo sapiens GN=RANGAP1
GST	sp|Q14247|SRC8_HUMAN	1	Src substrate cortactin OS=Homo sapiens GN=CTTN
GST	sp|P49915|GUAA_HUMAN	1	GMP synthase [glutamine-hydrolyzing] OS=Homo sapiens GN=GMPS
GST	sp|Q13867|BLMH_HUMAN	1	Bleomycin hydrolase OS=Homo sapiens GN=BLMH
GST	sp|Q13561|DCTN2_HUMAN	1	Dynactin subunit 2 OS=Homo sapiens GN=DCTN2
GST	sp|Q9BXJ9|NAA15_HUMAN	1	N-alpha-acetyltransferase 15, NatA auxiliary subunit OS=Homo sapiens GN=NAA15
GST	sp|P29372|3MG_HUMAN	1	DNA-3-methyladenine glycosylase OS=Homo sapiens GN=MPG
GST	sp|O75600|KBL_HUMAN	1	2-amino-3-ketobutyrate coenzyme A ligase, mitochondrial OS=Homo sapiens GN=GCAT
GST	sp|P51148|RAB5C_HUMAN	1	Ras-related protein Rab-5C OS=Homo sapiens GN=RAB5C
GST	sp|P35268|RL22_HUMAN	1	60S ribosomal protein L22 OS=Homo sapiens GN=RPL22
GST	sp|P27824|CALX_HUMAN	1	Calnexin OS=Homo sapiens GN=CANX
GST	sp|P62304|RUXE_HUMAN	1	Small nuclear ribonucleoprotein E OS=Homo sapiens GN=SNRPE
