# Supplementary material for: RUFY3 links Arl8b and JIP4-Dynein complex to regulate lysosome size and positioning
Source: Nat Commun. 2022 Mar 21;13:1540. doi: 10.1038/s41467-022-29077-y (PMC8938454; doi:10.1038/s41467-022-29077-y)
Supplement: Supplementary file 9 — Source Data [file 41467_2022_29077_MOESM9_ESM.xlsx]

## Sheet: Figure 2
	Fig. 2 E													Fig. 2J															Fig. 2K
		(0-5 µm)					(>15 µm)								EXP 1				EXP 2				EXP 3							EXP 1				EXP 2				EXP 3
		Vector	RUFY3 (WT)	RUFY3 (Δ446-561)	RUFY3 (RK→A)		Vector	RUFY3 (WT)	RUFY3 (Δ446-561)	RUFY3 (RK→A)					RUFY3 (WT)	RUFY3 (Δ446-561)	RUFY3 (RK→A)		RUFY3 (WT)	RUFY3 (Δ446-561)	RUFY3 (RK→A)		RUFY3 (WT)	RUFY3 (Δ446-561)	RUFY3 (RK→A)					RUFY3 (WT)	RUFY3 (Δ446-561)	RUFY3 (RK→A)		RUFY3 (WT)	RUFY3 (Δ446-561)	RUFY3 (RK→A)		RUFY3 (WT)	RUFY3 (Δ446-561)	RUFY3 (RK→A)
	EXP 1	0.351004	0.577691	0.314691	0.382207		0.320549	0.070449	0.434176	0.400679					0.43	0.159	0.148		0.59	0.112	0.13		0.464	0.186	0.153					0.43	0.078	0.021		0.49	0.021	0.07		0.592	0.15	0.028
		0.332093	0.548021	0.330458	0.252153		0.262637	0.184964	0.37562	0.217441					0.42	0.211	0.16		0.637	0.148	0.125		0.402	0.105	0.178					0.307	0.234	0.113		0.635	0.117	0.014		0.345	0.04	0.025
		0.341081	0.563218	0.23723	0.309958		0.413274	0.203202	0.356938	0.328484					0.48	0.167	0.155		0.52	0.15	0.142		0.388	0.19	0.152					0.335	0.07	0.174		0.433	0.02	0.273		0.372	0.081	0.06
		0.397818	0.486544	0.366447	0.204372		0.279788	0.129122	0.438192	0.226708					0.55	0.171	0.114		0.624	0.147	0.157		0.37	0.17	0.193					0.385	0.038	0.04		0.524	0.05	0.124		0.4	0.029	0.064
		0.421199	0.456547	0.287014	0.48078		0.212701	0.067298	0.232491	0.43244					0.397	0.19	0.1		0.587	0.193	0.134		0.412	0.168	0.145					0.445	0.04	0.089		0.64	0.07	0.18		0.48	0.048	0.06
		0.272306	0.427394	0.440427	0.259991		0.189422	0.196978	0.332636	0.202429					0.47	0.154	0.159		0.437	0.105	0.109		0.368	0.121	0.144					0.61	0.031	0.176		0.545	0.018	0.055		0.62	0.023	0.08
		0.306588	0.406609	0.318441	0.342851		0.30762	0.095282	0.269613	0.218524					0.407	0.092	0.132		0.541	0.15	0.168		0.561	0.187	0.183					0.47	0.125	0.096		0.3	0.032	0.058		0.402	0.097	0.075
		0.268755	0.384989	0.336327	0.287895		0.339227	0.14398	0.245991	0.431683					0.633	0.156	0.117		0.406	0.152	0.17		0.585	0.201	0.141					0.43	0.236	0.04		0.477	0.04	0.03		0.554	0.133	0.035
		0.351556	0.495499	0.329315	0.308443		0.197481	0.179165	0.299601	0.301165					0.548	0.162	0.162		0.433	0.194	0.163		0.622	0.169	0.176					0.687	0.05	0.179		0.664	0.031	0.037		0.292	0.182	0.05
		0.42044	0.474406	0.437702	0.463812		0.234838	0.148065	0.473349	0.178					0.435	0.139	0.115		0.559	0.166	0.159		0.587	0.18	0.198					0.37	0.079	0.021		0.447	0.14	0.098		0.334	0.039	0.029
		0.356122	0.526759	0.338096	0.473062		0.429121	0.093525	0.270192	0.263464
		0.344419	0.374542	0.203342	0.452461		0.385923	0.217611	0.283879	0.190724
		0.244072	0.699601	0.3361	0.41304		0.354501	0.080246	0.256995	0.184872
		0.316335	0.444956	0.329892	0.456939		0.227716	0.114079	0.28158	0.302816
		0.307139	0.559554	0.360387	0.279872		0.299601	0.123054	0.283904	0.198169
		0.39023	0.438208	0.413131	0.478855		0.182147	0.094177	0.240398	0.221322
		0.338096	0.474449	0.319914	0.421932		0.347768	0.140612	0.473432	0.206387
		0.41	0.388583	0.410678	0.28614		0.22095	0.218363	0.23301	0.395193
		0.405	0.515917	0.243119	0.473478		0.335522	0.062289	0.340393	0.315536
		0.316335	0.37071	0.401036	0.318368		0.255371	0.054416	0.264918	0.271084
	EXP 2	0.313985	0.369055	0.35948	0.262661		0.283207	0.187681	0.183824	0.358055
		0.287291	0.39331	0.457693	0.355771		0.297889	0.073363	0.235087	0.368258
		0.337275	0.42308	0.401036	0.253872		0.247035	0.065903	0.216503	0.247617
		0.410323	0.483166	0.430486	0.411261		0.269415	0.20966	0.231893	0.238971
		0.379009	0.456765	0.357612	0.244092		0.31481	0.133956	0.26665	0.307886
		0.358013	0.588739	0.377825	0.328665		0.211577	0.234392	0.293818	0.21595
		0.311542	0.374799	0.358802	0.342307		0.299836	0.073783	0.288048	0.248919
		0.251033	0.380438	0.322788	0.511958		0.230998	0.148713	0.237478	0.380042
		0.336658	0.628061	0.473852	0.456548		0.335928	0.25011	0.256147	0.38931
		0.307463	0.375321	0.37617	0.382807		0.339227	0.135622	0.145722	0.277493
		0.351556	0.649213	0.348016	0.357326		0.188928	0.091607	0.141185	0.369463
		0.35199	0.478238	0.423095	0.336522		0.222804	0.087952	0.319325	0.361097
		0.331856	0.597325	0.41469	0.31421		0.193414	0.111931	0.227808	0.288996
		0.298094	0.407374	0.314691	0.324613		0.273998	0.072467	0.304097	0.21041
		0.368911	0.389484	0.330458	0.272735		0.298601	0.076938	0.286657	0.37391
		0.326192	0.611009	0.23723	0.262984		0.283603	0.153111	0.331998	0.316634
		0.350011	0.422348	0.366447	0.273827		0.224456	0.095409	0.212831	0.240334
		0.362999	0.465201	0.287014	0.390598		0.248879	0.171162	0.246263	0.309296
		0.362556	0.498828	0.440427	0.254839		0.328142	0.07479	0.260348	0.257559
		0.352595	0.675792	0.318441	0.226718		0.31759	0.065191	0.37562	0.300805
	EXP 3	0.396119	0.46695	0.336327	0.298634		0.246946	0.212818	0.356453	0.431723
		0.404158	0.520544	0.329315	0.300497		0.338314	0.114721	0.356938	0.272559
		0.358503	0.543683	0.437702	0.242782		0.193749	0.104326	0.438192	0.251025
		0.40258	0.532278	0.338096	0.298446		0.173835	0.060956	0.241723	0.248885
		0.386956	0.679615	0.203342	0.339136		0.371369	0.077892	0.232491	0.285716
		0.310391	0.628592	0.3361	0.350884		0.31481	0.062069	0.332636	0.218961
		0.269477	0.556535	0.406958	0.370011		0.205804	0.117931	0.269613	0.220104
		0.277815	0.564684	0.48332	0.279609		0.366498	0.230791	0.245991	0.337294
		0.288978	0.604897	0.329892	0.309716		0.220532	0.098854	0.299601	0.192259
		0.38391	0.321346	0.360387	0.547388		0.252351	0.172787	0.473349	0.346047
		0.350625	0.571969	0.432241	0.502329		0.283495	0.157593	0.270192	0.237028
		0.301202	0.513789	0.442542	0.38158		0.331086	0.098228	0.283879	0.401344
		0.299814	0.476502	0.45727	0.423289		0.259796	0.164429	0.256995	0.228383
		0.317335	0.604049	0.413131	0.305569		0.239141	0.20829	0.211641	0.341668
		0.34434	0.53181	0.196178	0.474341		0.154061	0.149195	0.283904	0.27496
		0.338831	0.532697	0.459625	0.375263		0.335928	0.115635	0.240398	0.371171
		0.35199	0.339905	0.307767	0.421071		0.283603	0.099686	0.473432	0.314725
		0.307463	0.543936	0.319914	0.267797		0.356031	0.078097	0.340393	0.348937
		0.362999	0.524218	0.449227	0.332331		0.349655	0.065096	0.264918	0.245999
		0.300568	0.296847	0.410678	0.404039		0.318419	0.185688	0.183824	0.302064

## Sheet: Figure 3
			Fig. 3B										Fig. 3D											Fig. 3F										Fig. 3I
				(0-5 µm)				(>15 µm)						(0-5 µm)				(>15 µm)							(0-5 µm)				(>15 µm)						(0-5 µm)					(>15 µm)
				Control siRNA	RUFY3 siRNA	RUFY3 siRNA (RESCUE)		Control siRNA	RUFY3 siRNA	RUFY3 siRNA (RESCUE)				Control siRNA	RUFY3 siRNA	RUFY3 siRNA (RESCUE)		Control siRNA	RUFY3 siRNA	RUFY3 siRNA (RESCUE)					Control siRNA	RUFY3 siRNA	RUFY3 siRNA (RESCUE)		Control siRNA	RUFY3 siRNA	RUFY3 siRNA (RESCUE)				FKBP -Rap 0-5	FKBP +Rap 0-5	Rufy3-Rap 0-5	Rufy3 +Rap 0-5		FKBP -Rap 5-15	FKBP +Rap 5-15	Rufy3 -Rap 5-15	Rufy3+Rap 5-15
			EXP 1	0.46602	0.393707	0.464855		0.057914	0.197421	0.041882			EXP 1	0.578886	0.246808	0.399007		0.046364	0.315529	0.195544				EXP 1	0.406203	0.213447	0.499161		0.001569	0.32143	0.385213			EXP 1	0.575055	0.514507	0.480371	0.627839		0.340837	0.376953	0.483379	0.353338
				0.346118	0.314958	0.569283		0.04259	0.329133	0.016909				0.40152	0.185088	0.460963		0.12526	0.471316	0.075029					0.545811	0.270078	0.364855		0.030381	0.342298	0.190789				0.527741	0.412754	0.399503	0.860773		0.412207	0.528536	0.525673	0.138294
				0.358384	0.421311	0.553026		0.099331	0.257113	0.01123				0.528374	0.260696	0.422478		0.054855	0.265878	0.188843					0.400584	0.231104	0.463955		0.083405	0.274273	0.083638				0.500905	0.326814	0.382248	0.731101		0.487764	0.626221	0.558889	0.267327
				0.32489	0.402102	0.380773		0.120586	0.239934	0.17352				0.57374	0.170543	0.439194		0.046571	0.538822	0.089593					0.518032	0.304592	0.352447		0.029728	0.170341	0.356276				0.572328	0.455827	0.545018	0.700892		0.360749	0.442681	0.444857	0.299079
				0.389438	0.330711	0.446295		0.046444	0.159562	0.036063				0.365354	0.419879	0.494045		0.118157	0.244399	0.204239					0.436763	0.259053	0.427069		0.019662	0.318807	0.20134				0.426863	0.423111	0.476133	0.746507		0.473516	0.382151	0.517925	0.201569
				0.642291	0.300948	0.335856		0.052678	0.421183	0.104775				0.364659	0.306197	0.395103		0.08186	0.236308	0.201559					0.605187	0.436656	0.383778		0.009911	0.215531	0.173765				0.562759	0.382474	0.512599	0.782165		0.36491	0.426078	0.466904	0.204721
				0.509054	0.35173	0.640177		0.043165	0.181622	0.102115				0.584313	0.290681	0.315494		0.033455	0.150818	0.200939					0.507795	0.285506	0.510868		0.011061	0.280809	0.087203				0.474132	0.376946	0.478219	0.812158		0.405716	0.51141	0.467015	0.177923
				0.494007		0.353961		0.099882		0.032715				0.473347	0.182065	0.344433		0.056916	0.463562	0.180607					0.435236	0.439167	0.226015		0.023873	0.196602	0.440319				0.594918	0.516228	0.538938	0.59194		0.360502	0.399367	0.407159	0.383662
			EXP 2	0.339272	0.191806	0.470953		0.064591	0.064401	0.112801				0.496401	0.357615	0.394519		0.082748	0.26186	0.086148					0.620756	0.323049	0.306485		0.0217	0.144361	0.40304				0.380412	0.52974	0.527125	0.661265		0.482524	0.443839	0.431342	0.319457
				0.455362	0.243862	0.344042		0.075992	0.476171	0.050255				0.544643	0.208565	0.442504		0.0767	0.375696	0.153035					0.486596	0.344909	0.340417		0.048464	0.220077	0.257779				0.553617	0.525049	0.465315	0.587234		0.394742	0.399729	0.524221	0.396315
				0.355312	0.358683	0.509343		0.140004	0.409453	0.061717				0.503763	0.292753	0.388646		0.069596	0.382152	0.130564					0.681148	0.454597	0.539139		0.051773	0.224827	0.291507				0.388857	0.571114	0.369771	0.613957		0.465299	0.346261	0.560393	0.36542
				0.342124	0.171677	0.458897		0.060098	0.378288	0.04627				0.529009	0.243488	0.411355		0.098124	0.341153	0.102289					0.549049	0.458425	0.363022		0.060213	0.131107	0.311114				0.556897	0.398086	0.391963	0.619195		0.374443	0.474854	0.50481	0.360448
				0.299916	0.231933	0.443151		0.098192	0.304048	0.040052				0.458629	0.307325	0.43183		0.027038	0.272194	0.160115					0.426525	0.326127	0.509453		0.075971	0.1652	0.21031				0.483236	0.416814	0.499265			0.435607	0.465892	0.443601
				0.302798	0.34864	0.456882		0.069333	0.268949	0.072215				0.430326	0.347505	0.339052		0.153984	0.434349	0.307636					0.325366	0.445221	0.432533		0.042087	0.210571	0.156604				0.441737	0.426882	0.466601			0.469534	0.451006	0.478209
				0.554414	0.325574	0.367711		0.042511	0.419115	0.040745			EXP 2	0.560055	0.169233	0.373915		0.051701	0.186269	0.149755				EXP 2	0.388137	0.448196	0.307534		0.027919	0.115461	0.265648				0.55251	0.499479	0.395866			0.359538	0.471148	0.513642
				0.364985		0.490144		0.100631		0.059297				0.453046	0.403162	0.432182		0.086256	0.181225	0.244815					0.419489	0.324532	0.321761		0.035802	0.215606	0.008575				0.485851	0.539772	0.390019			0.513954	0.390492	0.476992
			EXP 3	0.512266	0.267841	0.508114		0.137826	0.398371	0.053867				0.626206	0.35978	0.54687		0.128251	0.221914	0.099689					0.459278	0.303807	0.308375		0.103246	0.141611	0.049989				0.507831	0.368489	0.519277			0.441155	0.598944	0.448887
				0.437247	0.186292	0.450318		0.03152	0.343814	0.116207				0.528998	0.355852	0.32516		0.053106	0.207271	0.211028					0.490429	0.294455	0.493494		0.104443	0.184963	0.150941				0.572413	0.535147	0.508676			0.370147	0.456917	0.400941
				0.360798	0.229375	0.385993		0.191046	0.311521	0.245996				0.466856	0.37013	0.440207		0.069544	0.20696	0.048906					0.599643	0.327096	0.410433		0.08554	0.251797	0.032499				0.481196					0.473292
				0.325274	0.312232	0.485908		0.19024	0.291754	0.144201				0.505426	0.337119	0.61421		0.016144	0.228591	0.027468					0.498915	0.402457	0.451831		0.005423	0.335698	0.083118
				0.337242	0.374872	0.469283		0.123712	0.282425	0.113794				0.608692	0.185225	0.541587		0.087107	0.443849	0.059609					0.587793	0.483374	0.443602		0.029675	0.23538	0.086116			EXP 2	0.444811	0.407523	0.523614	0.797841		0.534499	0.473373	0.473788	0.201626
				0.346963	0.283215	0.456913		0.08947	0.323277	0.076887				0.546532	0.284431	0.39547		0.070321	0.329992	0.052517					0.468359	0.454125	0.66053		0.025908	0.151809	0.03893				0.418764	0.41576	0.495424	0.704589		0.479644	0.476205	0.42978	0.294118
				0.345364		0.44694		0.070211		0.045439				0.379734	0.36361	0.285123		0.095361	0.239579	0.244712					0.379041	0.270421	0.524527		0.042828	0.157864	0.076713				0.612181	0.410341	0.337123	0.598069		0.351266	0.526325	0.492999	0.384449
				0.453856		0.59842		0.131091		0.000262				0.572815	0.375123	0.404669		0.147099	0.136606	0.142739					0.450187	0.532011	0.625275		0.056507	0.17835	0.09039				0.470071	0.547864	0.557626	0.749144		0.427764	0.417661	0.412947	0.232101
														0.48765	0.214805	0.445587		0.028359	0.464038	0.147838					0.549165	0.301661	0.438845		0.05723	0.218565	0.152799				0.479092	0.50586	0.55327	0.600378		0.441847	0.411571	0.430471	0.378191
														0.400515	0.345416	0.515263		0.142385	0.255223	0.172896					0.428831	0.186826	0.266021		0.025767	0.186734	0.016782				0.368879	0.524923	0.44893	0.608423		0.541261	0.428925	0.525927	0.365964
														0.617047	0.258215	0.647535		0.05302	0.326062	0.081769					0.441282	0.195849	0.46137		0.116354	0.487522	0.045363				0.542666	0.530944	0.49885	0.655546		0.411939	0.41092	0.43972	0.301131
														0.492385	0.317294	0.266755		0.033063	0.213598	0.035101					0.359809	0.499161	0.444135		0.000729	0.554591	0.058067				0.439988	0.546451	0.547441	0.613462		0.48959	0.364268	0.393081	0.38138
													EXP 3	0.526832	0.274541	0.303621		0.023626	0.168133	0.178083				EXP 3	0.333036	0.364855	0.494778		0.07295	0.385213	0.070033				0.589011	0.494625	0.52937	0.818052		0.372899	0.431213	0.418984	0.156355
														0.504736	0.254834	0.427997		0.042759	0.292728	0.277409					0.377298	0.463955	0.631686		0.03173	0.190789	0.039654				0.551117	0.54386	0.403345	0.747111		0.351261	0.377339	0.545868	0.222804
														0.420497	0.340144	0.379159		0.070684	0.358691	0.172003					0.366693	0.352447	0.541739		0.05351	0.083638	0.020661				0.35233	0.461139	0.38355			0.474091	0.427769	0.497097
														0.428583	0.362564	0.372455		0.057907	0.257717	0.085481					0.594218	0.427069	0.680356		0.08216	0.356276	0.076579				0.503373	0.422816	0.412439			0.405534	0.482622	0.509914
														0.569212	0.268874	0.55312		0.073531	0.290806	0.174437					0.555221	0.383778	0.420527		0.038441	0.20134	0.038005				0.552685	0.447684	0.517707			0.39076	0.491361	0.423307
														0.596608	0.303246	0.362416		0.10064	0.244688	0.078808					0.424664	0.510868	0.577237		0.036994	0.173765	0.09595				0.44215	0.38688	0.394374			0.423404	0.494214	0.498671
														0.540694	0.322632	0.443666		0.071813	0.119293	0.198098					0.525528	0.165716	0.643955		0.020525	0.440319	0.036783				0.408593	0.341335	0.560321			0.436177	0.515447	0.427598
														0.458381	0.190141	0.548354		0.128072	0.455147	0.086699					0.552159	0.226015	0.569257		0.02965	0.40304	0.009169				0.58586	0.385004	0.45488			0.388569	0.539883	0.54392
														0.457326	0.325806	0.565582		0.099182	0.242923	0.071202					0.369546	0.306485	0.540068		0.003173	0.257779	0.030419				0.42746	0.558846	0.483571			0.544179	0.411608	0.513315
														0.529783	0.310308	0.447093		0.073393	0.362748	0.042454					0.401592	0.231085	0.632185		0.13187	0.291507	0.059557				0.508169	0.53495				0.397821	0.353787
														0.562379	0.296228	0.546492		0.014029	0.387975	0.216053					0.466422	0.208754	0.709663		0.063905	0.311114	0.026406				0.379489					0.483287
														0.594213	0.152044	0.255151		0.032342	0.462325	0.077817					0.415739	0.340417	0.794794		0.090682	0.21031	0.073216
														0.429062	0.361734	0.451245		0.165854	0.119151	0.173153					0.364754	0.539139	0.582518		0.177385	0.156604	0.097099			EXP 3	0.562925	0.465263	0.491144	0.658727		0.411751	0.449674	0.438268	0.301263
														0.459098	0.260164	0.509238		0.094861	0.258693	0.103776					0.415809	0.363022	0.775073		0.015785	0.265648	0.083345				0.544166	0.320744	0.375251	0.749426		0.415906	0.529941	0.51052	0.216921
																																			0.362869	0.352279	0.525772	0.569754		0.505959	0.598331	0.441174	0.385719
																																			0.410811	0.375073	0.391547	0.672099		0.519285	0.517174	0.522715	0.287152
																																			0.484808	0.403325	0.542367	0.687475		0.471958	0.481788	0.407909	0.245889
																																			0.441028	0.433874	0.517392	0.646034		0.446497	0.406315	0.431693	0.335436
																																			0.483405	0.452427	0.431199	0.589408		0.494793	0.429009	0.533715	0.37968
																																			0.386987	0.494626	0.446182	0.587024		0.422461	0.326986	0.479079	0.316313
																																			0.404153	0.413938	0.531626	0.587688		0.550014	0.502398	0.390428	0.343873
																																			0.495305	0.36956	0.557305	0.582833		0.437515	0.541523	0.431231	0.359719
																																			0.561922	0.373496	0.378219			0.370472	0.578596	0.466976
																																			0.48445	0.431065	0.4919			0.378511	0.436041	0.464119
																																			0.512359	0.377444	0.36029			0.350053	0.368745	0.542679
																																			0.450267	0.419868	0.303378			0.428341	0.433766	0.506768
																																			0.448937	0.521256	0.472485			0.419337	0.383675	0.405015
																																			0.391233	0.378856				0.334155	0.5248
																																			0.6159	0.365951				0.380362	0.519407
																																			0.435956	0.407038				0.430479	0.503083
																																			0.40238					0.443529
																																			0.327321					0.420418

## Sheet: Figure 4
																																													V
																									Fig. 4E												Fig. 4H											Fig. 4I
																										EXP 1			EXP 2			EXP 3						EXP 1			EXP 2			EXP 3
																										Mito-Arl8b	Mito-Rab7		Mito-Arl8b	Mito-Rab7		Mito-Arl8b	Mito-Rab7					Control siRNA	Rab7 siRNA		Control siRNA	Rab7 siRNA		Control siRNA	Rab7 siRNA
																										0.657	0.119		0.669	0.037		0.876	0.047					0.57	0.546		0.617	0.53		0.578	0.5				EXP 1
																										0.671	0.138		0.66	0.022		0.751	0.117					0.625	0.467		0.552	0.573		0.637	0.531
																										0.547	0.173		0.675	0.01		0.906	0.125					0.561	0.586		0.472	0.636		0.663	0.614
																										0.739	0.025		0.824	0.03		0.564	0.01					0.59	0.613		0.5	0.537		0.612	0.509
																										0.647	0.073		0.607	0.08		0.753	0.03					0.581	0.573		0.553	0.481		0.55	0.567
																										0.898	0.012		0.816	0.09		0.621	0.113					0.589	0.596		0.574	0.624		0.573	0.625
																										0.616	0.137		0.562	0.015		0.517	0.136					0.598	0.637		0.603	0.61		0.584	0.618
																										0.671	0.012		0.628	0.02		0.593	0.011					0.635	0.504		0.654	0.544		0.511	0.646
																										0.739	0.018		0.768	0.036		0.684	0.025					0.544	0.485		0.669	0.483		0.5446	0.668
																										0.797	0.003		0.632	0.189		0.578	0.125					0.67	0.541		0.518	0.615		0.573	0.541
																										0.627	0.036		0.588	0.072		0.826	0.076					0.641	0.499		0.663	0.48		0.549	0.542
																										0.704	0.073		0.861	0.118		0.654	0.15					0.618	0.586		0.664	0.52		0.479	0.529
																										0.592	0.105		0.72	0.023		0.689	0.08					0.604	0.566		0.655	0.571		0.562	0.627
																										0.638	0.11		0.766	0.038		0.547	0.143					0.52	0.63		0.648	0.591		0.539	0.568
																										0.791	0.082		0.621	0.13		0.809	0.049					0.658	0.603		0.598	0.665		0.634	0.641
																																																	EXP 2














																																																	EXP 3









[truncated: 23 more columns]

## Sheet: Figure 5
																									Fig. 5I																								Fig. 5P
																										EXP 1			EXP 2			EXP 3
																										Vector transfected	RUFY3 transfected		Vector transfected	RUFY3 transfected		Vector transfected	RUFY3 transfected
																										0.212	0.71		0.158	0.564		0.258	0.611																EXP 1
																										0.184	0.796		0.186	0.433		0.157	0.533
																										0.219	0.558		0.231	0.428		0.197	0.695
																										0.283	0.662		0.243	0.452		0.296	0.484
																										0.217	0.609		0.225	0.812		0.186	0.638
																										0.194	0.491		0.254	0.521		0.247	0.418
																										0.206	0.513		0.199	0.621		0.179	0.399
																										0.212	0.445		0.223	0.481		0.193	0.578
																										0.248	0.54		0.218	0.511		0.207	0.521
																										0.226	0.487		0.213	0.421		0.248	0.847
																										0.252	0.439		0.192	0.652		0.308	0.612
																										0.189	0.425		0.18	0.567		0.247	0.594
																										0.208	0.407		0.315	0.685		0.268	0.731
																										0.261	0.599		0.241	0.522		0.255	0.444
																										0.206	0.509		0.29	0.805		0.264	0.497















																																																	EXP 2


																																					Fig. 5K					Fig. 5M
																																						Vector transfected	RUFY3 transfected				Control siRNA	RUFY3 siRNA
	Fig. 5B						Fig. 5D									Fig. 5F																					EXP 1	1	4.72			EXP 1	1	0.46
		GST	GST-RUFY3							EXP 1	EXP 2	EXP 3							EXP 1	EXP 2	EXP 3																EXP 2	1	5.9			EXP 2	1	0.43
	EXP 1	1	6.51779					JIP4	IgG Ab	1	1	1					RUFY3	IgG Ab	1	1	1																EXP 3	1	3.64			EXP 3	1	0.38
	EXP 2	1	6.44785						Anri-RUFY3 Ab	25	16	30						Anri-JIP4 Ab	2	3.5	4.14

								DIC	IgG Ab	1	1	1					p150	IgG Ab	1	1	1
									Anri-RUFY3 Ab	7.2	4.7	11.15						Anri-JIP4 Abb	4.8	7	6.3

																	DIC	IgG Ab	1	1	1
																		Anri-JIP4 Abb	14.75	10	17.75















																																																	EXP 3





























[truncated: 4 more columns]

## Sheet: Figure 6
	Fig. 6D						Fig. 6E															Fig. 6G						Fig. 6K
	Cell #	Control siRNA	RUFY3 siRNA	DHC siRNA			Cell #	Control siRNA	RUFY3 siRNA	DHC siRNA														Control siRNA	RUFY3 siRNA					(0-5 µm)				(>15 µm)
	1	0.755384	0.893915	0.70573			1	57.1562	72.6989	55.3398													EXP 1	1	0.6					GFP	GFP-RILP	GFP-TMEM55B		GFP	GFP-RILP	GFP-TMEM55B
	2	0.53309	0.77386	0.769091			2	38.2096	63.52	61.8006													EXP 2	1	0.53				EXP 1	0.274113	0.444853	0.647226		0.207881	0.073529	0.001896
	3	0.787026	0.77277	0.839201			3	61.8	60.2471	69.1186													EXP 3	1	0.69					0.346525	0.442014	0.613664		0.408035	0.050436	0.028121
	4	0.674005	0.81821	0.875562			4	54.0216	67.0464	70.7033																				0.431471	0.55343	0.542338		0.236735	0.016747	0.068925
	5	0.691004	0.889444	0.987452			5	47.0504	72.9561	78.1462																				0.442103	0.521772	0.520854		0.168994	0.08926	0.109556
	6	0.651134	1.01124	0.964821			6	49.6637	80.0842	75.7662																				0.322835	0.738822	0.609965		0.403305	0.001179	0.008051
	7	0.649159	1.01266	0.871816			7	55.2703	80.6886	71.4941																				0.488337	0.449428	0.689374		0.185823	0.208182	0.03443
	8	0.713351	0.91171	0.883823			8	52.0807	74.9529	70.7778																				0.451589	0.487646	0.577237		0.131072	0.16185	0.036783
	9	0.70486	0.843278				9	53.6972	67.6047																					0.457441	0.512261	0.643955		0.135567	0.164962	0.007018
	10	0.543875	0.761857				10	40.1977	63.1741																					0.442561	0.529865	0.569257		0.231308	0.032346	0.009169
																														0.384101	0.50993	0.540068		0.183877	0.152622	0.030419
																														0.384326	0.66533	0.632185		0.221449	0.002782	0.059557
																														0.398776	0.612207	0.709663		0.172938	0.116453	0.026406
																														0.282862	0.607227	0.794794		0.31076	0.082142	0.073216
																														0.338905	0.562283	0.582518		0.297933	0.055459	0.097099
																														0.32264	0.482592	0.775073		0.319489	0.09075	0.083345
																													EXP 2	0.385617	0.678926	0.548056		0.332807	0.054611	0.107287
																														0.326607	0.361322	0.677308		0.270817	0.232312	0.03176
																														0.478933	0.606254	0.404178		0.281712	0.124747	0.150989
																														0.384322	0.567535	0.431048		0.263474	0.104571	0.1797
																														0.310159	0.710463	0.54641		0.291933	0.082193	0.157136
																														0.432797	0.603106	0.577736		0.178512	0.106427	0.075432
																														0.428018	0.492056	0.51595		0.272073	0.1462	0.080101
																														0.513008	0.568832	0.394602		0.200217	0.088591	0.170302
																														0.342383	0.454125	0.590059		0.226223	0.157864	0.074277
																														0.283628	0.466693	0.553827		0.380776	0.058804	0.081087
																														0.391932	0.546133	0.491158		0.156315	0.191477	0.105718
																														0.350867	0.509277	0.692555		0.243937	0.100942	0.005823
																														0.473306	0.567025	0.745296		0.141933	0.120409	0.002041
																														0.252929	0.468895	0.416891		0.191788	0.162294	0.049751
																														0.283316	0.596225	0.573939		0.322144	0.072647	0.149518
																													EXP 3	0.384101	0.424861	0.647226		0.174151	0.113639	0.001896
																														0.277395	0.465025	0.613664		0.397857	0.187416	0.028121
																														0.329152	0.464819	0.542338		0.333278	0.112916	0.068925
																														0.371234	0.398151	0.520854		0.154183	0.094697	0.109556
																														0.299918	0.549595	0.609965		0.268156	0.080074	0.008051
																														0.345914	0.532459	0.689374		0.278878	0.186306	0.03443
																														0.293007	0.451878	0.577237		0.297976	0.172426	0.036783
																														0.42063	0.661392	0.643955		0.209147	0.027988	0.007018
																														0.362517	0.509814	0.569257		0.201462	0.079113	0.009169
																														0.286348	0.570716	0.540068		0.184607	0.101448	0.030419
																														0.329113	0.497156	0.632185		0.370373	0.133323	0.059557
																														0.401707	0.492353	0.709663		0.316522	0.135962	0.026406
																														0.273897	0.532663	0.794794		0.380809	0.215399	0.073216
																														0.248242	0.520846	0.582518		0.281294	0.078593	0.097099
																														0.276159	0.53078	0.775073		0.3011	0.000454	0.083345

## Sheet: Figure 7
		Fig. 7B					Fig. 7D						Fig. 7F						Fig. 7I						Fig. 7J						Fig. 7M						Fig. 7N						Fig. 7R
														Control siRNA	RUFY3 siRNA	RUFY3 siRNA (RESCUE)			Cell #	Control siRNA	Cell #	RUFY3 siRNA			Cell #	Control siRNA	RUFY3 siRNA				Cell #	Control siRNA	RUFY3 siRNA				Cell #	Control siRNA	RUFY3 siRNA				Cell #	Control siRNA	RUFY3 siRNA	RUFY3 + PIKFYVE siRNA
			Control siRNA	RUFY3 siRNA					Control siRNA	RUFY3 siRNA				115.912	89.426	87.839			1	538	1	362			1	1.22449	2.35294				1	0.264	0.265				1	87	251				1	0.287	0.258	0.273
		EXP 1	5.40806	5.67143				EXP 1	100	53.5399			EXP 1	116.953	73.483	111.728				535		250			2	1.73913	3.94737				2	0.263	0.277				2	154	228				2	0.29	0.24	0.31
		EXP 2	5.45319	6.03728					97.7126	51.9314			EXP 2	154.272	110.559	117.117				462		324			3	1.83333	1.66667				3	0.292	0.259				3	104	363				3	0.288	0.243	0.354
		EXP 3	5.4153	5.5915					92.5709	52.8807			EXP 3	94.594	84.668	117.734				352		211			4	1.45455	2.43243				4	0.3	0.258				4	107	398				4	0.31	0.271	0.307
		EXP 4	5.6003	5.5802										127.009	80.176	116.513				454		290			5	1.4	0.851064				5	0.296	0.283				5	102	227				5	0.316	0.273	0.302
		EXP 5	5.78933	5.93033				EXP 2	100	53.9224				119.164	81.357	143.595				286		538			6	2	1.42857				6	0.299	0.27				6	91	288				6	0.3	0.26	0.303
		EXP 6	5.28012	5.38195					83.7354	42.8982				158.807	104.386	101.485			2	469		590			7	0.816327	1.51515				7	0.293	0.269				7	122	370				7	0.287	0.269	0.309
									99.4408	44.7675				124.69	93.361	102.381				336		472			8	1.12903	4.54545				8	0.28	0.266				8	131	348				8	0.294	0.287	0.307
														125.068	53.628	103.609				351	2	498			9	1.6129	3.44828				9	0.28	0.272				9	142	359				9	0.299	0.274
								EXP 3	100	59.3915				127.738	100.595	135.573				427		429			10	2.72727	3.75				10	0.275	0.283				10	197	266				10	0.298	0.279
									87.4263	62.0925				92.674	83.872	106.145				338		370			11	1.78571	1.15385				11	0.303	0.269				11	180	362				11	0.275	0.283
									92.8904	62.1857				106.089	85.784	89.463				431		494			12	2.5641	3.03571				12	0.27	0.25				12	112	275				12	0.289	0.257
														166.549	77.937	107.362				323		233			13	0.566038	4.44444				13	0.302	0.26				13	150	347				13	0.291	0.284
														168.574	112.493	83.01				333		396			14	2.85714	2.10526				14	0.288					14	172					14	0.288
														130.491	88.968	114.98			3	472		370			15	1.31148	2.44898
														107.568	88.348	120.513				508		260			16	1.55172	5
														156.753	101.49	122.871				488		682			17	2.30769	5.33333
														130.391	61.622	129.012				322		297			18	1.95122	6.2069
														80	48.994	129.828				347		345			19	2	1.16667
														108.431	96.538	135.24				356		277			20	1.88679	4.70588
														120.405	104.599	121.199				288		217			21	1.47059	3.2
														125.946	105.884	118.782				307		425
														143.053	110.089	113.906				407		294
														159.339	63.32	123.46				367	3	226
														123.376	62.233	129.613				431		465
														125.64	106.994	135.203			4	378		500
														137.506	66.734	109.089				287		235
														101.738	91.942	117.762				378		389
														107.596	87.294	112.892				271	4	323
														111.671	94.142	114.674				398		457
														118.414	71.775	139.991				525		308
														133.767	73.618	124.562				332		257
														174.448	97.614	121.715				339		329
														116.738	54.268	100.757			5	341		392
														79.535	95.719	119.043				506		303
														89.226	94.695	132.61				463		283
														113.078	53.787	89.507				485		333
														98.15	87.55	110.863				378	5	410
														89.906	110.628	117.33				478		361
														84.281	103.113	133.595				326		366
														99.037	106.353	128.987			6	331		431
														178.185	96.156	128.42				672	6	363
														108.571	94.921	114.912				504		284
														99.056	94.36	121.474				509		452
														122.559	94.477	103.198				478		450
														104.381	91.946	136.63				407		275
														95.939	88.557	127.621				420		492
														161.597	92.861	120.295				459	7	276
														144.65	88.586	121.049			7	533		418
														98.976	98.499	117.783				499		256
														85.846	93.252	115.296				604		293
														116.184	93.437	119.09				401		429
														111.971	96.548	110.067			8	408	8	352
														108.768	92.562	128.574				409		454
														144.069	101.921	121.138				362		546
														82.909	103.417	125.957				413		509
														141.862	103.018	125.379				409		434
														141.862	99.164	118.588				348		421
														92.674	107.143	113.712				295		400
														106.566	105.527	116.407			9	400		399
														91.724	75.515	117.177				299		577
														110.076	105.47	113.537				620		412
														95.987	101.937	112.201				650		396
														134.188	98.586	125.427				327		428
														113.641	96.365	114.334			10	516		375
														93.639	43.656	124.082				486		534
														94.483	50.299	132.484				576		300
														165.96	109.16	112.866				412	9	297
														166.165	89.632	85.829				369		340
														105.216	110.661	124.494				363		290
														125.675	65.128	132.427				441		250
														108.765	77.107	129.152				576		237
														156.276	100.456	115.078				404		165
														130.57	108.47	117.566			11	259		170
														112.798	102.837	92.236				367		150
														134.429		119.713				526		180
														139.895		111.733				412		272
														118.464		111.434				600	10	425
														122.464		113.616			12	499		522
														116.742		122.223				702		388
														110.224		115.459				722		450
														116.089		120.422				355		310
														118.59		125.004				352		396
														108.395		98.858				429		523
														91.177		99.801				398		494
														127.697		113.192				582		460
														125.068		111.518				702		180
														124.866		113.779				376		282
														104.542		116.633			13	504		486
														121.33		117.157				518		300
														126.703		111.81				341		281
														119.684					14	381		282
														132.925						594	11	380
														115.394						625		385
														98.38						317		200
														110.814						418		160
														116.282						354		150
														114.969						331		301
														124.566						604	12	175
														117.467						330		509
														115.034						348		359
														119.165					15	279		385
														116.561						317		551
														125.385						252		519
														138.335						357		349
														80						691		469
														135.132						704		428
														123.418						514		631
														110.504						529		571
														138.04					16	783		388
														119.211						582		276
														138.38						658		419
														127.699						469		655
														119.409						320		254
														120.669						323		391
														148.14						408	13	226
														126.55						503		262
														141.7						550		544
														127.366					17	625		450
														136.012						557		470
														112.753						470		455
														169.072						460		485
														157.255						431		360
														117.671						470		338
														98.752						480		150
														107.57						425		500
																				378		390
																				451		350
																				539		500
																				455		503
																			18	560		300
																				369	14	407
																				645		351
																				647		330
																				398		215
																				621		375
																				461		272
																				414		195
																			19	432		243
																				254	15	206
																				418		375
																				350		269
																				272		349
																				525		380
																				440		282
																				478		353
																				550		384
																				660		335
																				482		310
																			20	376		392
																				633		178
																				378	16	225
																				548		352
																				554		341
																				561		248
																				449		370
																				550		303
																				402		290
																				510		368
																			21	479		391
																				447		410
																				518		525
																				459		505
																				325		475
																						383
																						480
																						350
																						478
																					17	414
																						449
																						347
																						476
																						337
																						380
																						458
																						334
																						424
																						456
																						303
																						375
																						252
																						362
																						293
																						371
																					18	293
																						172
																						317
																						292
																						250
																						310
																						365
																						408
																						425
																						412
																						322
																						307
																						190
																						355
																						322
																						327
																						326
																						230
																					19	429
																						284
																						357
																						335
																						396
																						359
																						273
																					20	313
																						450
																						410
																						402
																						495
																						420
																						235
																						375
																					21	419
																						353
																						333
																						362
																						370
																						331
																						258
																						300

## Sheet: Figure 8
	Fig. 8E
		cDMEM (0-5 µm)			cDMEM (>15 µm)			EBSS (0-5 µm)			EBSS (>15 µm)			FBS (0-5 µm)			FBS (>15 µm)			AA (0-5 µm)			AA (>15 µm )													Fig. 8G							Fig. 8J
		Control siRNA	RUFY3 siRNA		Control siRNA)	RUFY3 siRNA		Control siRNA)	RUFY3 siRNA		Control siRNA	RUFY3 siRNA		Control siRNA	RUFY3 siRNA)		Control siRNA	RUFY3 siRNA		Control siRNA	RUFY3 siRNA		Control siRNA	RUFY3 siRNA
	EXP 1	0.443054	0.371497		0.13691	0.291906		0.329056	0.259438		0.125695	0.514041		0.510938	0.247726		0.102249	0.333499		0.57161	0.361328		0.144378	0.322946																				Experiment 1			Experiment 2
		0.430515	0.313782		0.042503	0.35861		0.635159	0.312029		0.028903	0.396332		0.44736	0.195908		0.057935	0.391575		0.591629	0.245187		0.027976	0.391339																				Control siRNA	RUFY3 siRNA		Control siRNA	RUFY3 siRNA
		0.546975	0.208522		0.085338	0.337059		0.496173	0.231859		0.022059	0.412558		0.439919	0.269255		0.055486	0.194447		0.627656	0.3063		0.060101	0.413769																				0.24	0.3		0.27	0.37
		0.400218	0.196769		0.075134	0.477457		0.682099	0.203634		0.03098	0.461767		0.556505	0.34041		0.16296	0.131242		0.459668	0.40241		0.0777	0.389588														Control siRNA	RUFY3 siRNA					0.26	0.28		0.32	0.32
		0.424138	0.29123		0.105535	0.336483		0.367157	0.200946		0.014529	0.371935		0.456501	0.336503		0.121692	0.216412		0.432545	0.286869		0.110389	0.310844													EXP 1	1	0.969981					0.23	0.27		0.44	0.25
		0.471518	0.366909		0.142598	0.276704		0.490717	0.289902		0.069072	0.36125		0.31874	0.270081		0.101458	0.276621		0.370854	0.202826		0.088422	0.542052													EXP 2	1	0.975929					0.25	0.28		0.29	0.28
		0.487844	0.294003		0.100673	0.315862		0.610356	0.234234		0.07749	0.394437		0.552378	0.255149		0.095128	0.271605		0.557572	0.2254		0.08686	0.449493													EXP 3	1	0.927807					0.32	0.27		0.36	0.24
		0.560474	0.405049		0.114717	0.390998		0.539835	0.234156		0.033098	0.27349		0.459136	0.274746		0.177861	0.308033		0.491858	0.212671		0.072344	0.294188																				0.21	0.4		0.26	0.2
		0.645465	0.292392		0.145179	0.398557		0.616288	0.31176		0.064009	0.392454		0.359626	0.340067		0.133004	0.451504		0.41721	0.262643		0.175985	0.172795																				0.27	0.31		0.23	0.27
		0.497005	0.271219		0.054586	0.276481		0.378362	0.197961		0.056407	0.376612		0.655534	0.217527		0.036535	0.172681		0.627709	0.320872		0.046721	0.324885																				0.33	0.27		0.4	0.4
		0.482431	0.249822		0.060304	0.518847		0.454517	0.264982		0.064614	0.473956		0.471645	0.443876		0.16324	0.277178		0.461029	0.311842		0.060066	0.312333																				0.24	0.22		0.41	0.26
		0.323276	0.218537		0.107	0.391361		0.468859	0.193294		0.050193	0.330855		0.518029	0.307755		0.03011	0.170534		0.574502	0.358814		0.028652	0.206957																				0.3	0.3		0.48	0.23
		0.320353	0.15684		0.270373	0.462007		0.374481	0.23001		0.021251	0.402686		0.632928	0.211886		0.018876	0.430239		0.51749	0.356702		0.045039	0.294215																				0.43	0.24		0.33	0.2
		0.382044	0.300179		0.313861	0.396902		0.470882	0.207198		0.02273	0.420836		0.568665	0.29056		0.131382	0.146784		0.497444	0.335511		0.109809	0.335442																				0.49	0.26		0.3	0.24
		0.467799	0.21288		0.155478	0.468352		0.426796	0.288581		0.089109	0.442027		0.542929	0.166223		0.012354	0.300713		0.499717	0.295686		0.068286	0.297511																				0.4	0.3		0.36	0.24
		0.464188	0.325675		0.078914	0.366295		0.34673	0.292589		0.044109	0.469464		0.544583	0.187774		0.114781	0.508277		0.455595	0.362018		0.071822	0.310036																				0.32	0.34		0.35	0.29
		0.453371	0.187774		0.246345	0.508277		0.67416	0.260324		0.037948	0.508648		0.539957	0.194249		0.139762	0.379938		0.598567	0.343845		0.078604	0.312476																				0.24	0.4		0.32	0.25
		0.373008	0.262607		0.049125	0.300679		0.388897	0.249723		0.017269	0.385393		0.326313	0.257997		0.048325	0.40798		0.579349	0.311728		0.061807	0.322166																				0.37	0.33		0.35	0.29
		0.34558	0.395316		0.184301	0.270604		0.4504	0.26501		0.016501	0.379875		0.566676	0.31915		0.136256	0.139294		0.471874	0.277217		0.064992	0.494294																				0.28	0.26		0.29	0.29
		0.428207	0.234604		0.322808	0.400042		0.378596	0.45285		0.042713	0.28531		0.570165	0.285678		0.063609	0.290863		0.416424	0.320624		0.109882	0.463103																				0.32	0.38		0.4	0.35
		0.428207	0.258555		0.186945	0.275705		0.318412	0.264432		0.047987	0.392337		0.549218	0.155919		0.032342	0.567842		0.320484	0.372573		0.088941	0.326312																				0.34	0.37		0.23	0.2
		0.500831	0.254398		0.207267	0.364572		0.519688	0.279423		0.04174	0.400398		0.51797	0.159978		0.015835	0.484058		0.461123	0.33683		0.081023	0.304681																				0.3	0.32		0.25	0.29
		0.463334	0.38263		0.188559	0.257365		0.619835	0.306395		0.025346	0.335614		0.511743	0.148061		0.034229	0.447947		0.437972	0.250374		0.079031	0.207098																				0.33	0.34		0.26	0.25
		0.318928	0.20238		0.124225	0.431705		0.679174	0.246798		0.016641	0.437892		0.617412	0.226873		0.030873	0.469888		0.361992	0.249937		0.103589	0.287451																				0.32	0.35		0.23	0.27
		0.427493	0.263923		0.296372	0.347084		0.583742	0.415372		0.031095	0.258303		0.604261	0.255681		0.126883	0.355478		0.402936	0.298025		0.082809	0.351854																				0.27	0.34		0.27	0.25
		0.337949	0.27792		0.051413	0.468811		0.535189	0.187807		0.035517	0.44209		0.689995	0.178722		0.110657	0.334893		0.412212	0.318326		0.09021	0.285305																				0.22	0.35		0.23	0.37
		0.604299	0.329779		0.105085	0.300947		0.707527	0.338448		0.047167	0.333097		0.549298	0.188662		0.051413	0.351186		0.365264	0.194916		0.076891	0.329701																				0.23	0.34		0.31	0.39
		0.529423	0.229737		0.132067	0.508522		0.39363	0.389763		0.081106	0.274437		0.604299	0.215786		0.092248	0.259738		0.604299	0.180769		0.060412	0.380862
	EXP 2	0.580832	0.301428		0.193646	0.424633		0.56261	0.259438		0.097172	0.34257		0.534267	0.367219		0.105085	0.237501		0.529423	0.295014		0.051413	0.56901
		0.476361	0.245953		0.211966	0.38519		0.670003	0.312029		0.010494	0.514041		0.529423	0.323383		0.069231	0.260084		0.541799	0.245273		0.105085	0.316155
		0.447809	0.253611		0.041799	0.45728		0.722835	0.231859		0.055688	0.396332		0.493492	0.30931		0.054714	0.430915		0.479852	0.323223		0.093497	0.581739
		0.391517	0.251677		0.135768	0.447852		0.678933	0.203634		0.039316	0.412558		0.750118	0.249153		0.166518	0.371209		0.466138	0.442432		0.058742	0.187603
		0.372526	0.230517		0.08753	0.486401		0.701397	0.200946		0.011616	0.461767		0.449069	0.274545		0.097044	0.247683		0.458734	0.252191		0.038259	0.217162
		0.500402	0.282163		0.113328	0.289361		0.605083	0.289902		0.012205	0.371935		0.404107	0.223994		0.086118	0.331774		0.57747	0.195329		0.078872	0.268983
		0.50376	0.329368		0.073782	0.440215		0.710342	0.234234		0.088184	0.36125		0.512488	0.265961		0.07777	0.27358		0.54106	0.238531		0.095135	0.362921
		0.471525	0.2429		0.082029	0.496471		0.431538	0.234156		0.064759	0.394437		0.606097	0.224296		0.070174	0.506726		0.536711	0.180154		0.062886	0.479574
		0.600149	0.207918		0.096332	0.474809		0.486727	0.31176		0.029433	0.27349		0.28123	0.191589		0.125186	0.325412		0.339621	0.135392		0.029696	0.262735
		0.43979	0.405049		0.158791	0.390998		0.620247	0.197961		0.133351	0.392454		0.508653	0.186961		0.035601	0.297605		0.611615	0.14478		0.004348	0.548582
		0.499675	0.352563		0.16737	0.254847		0.444038	0.264982		0.063106	0.376612		0.61235	0.332231		0.098917	0.374442		0.530239	0.237028		0.06011	0.632154
		0.565855	0.364923		0.067888	0.309062		0.469691	0.193294		0.039153	0.473956		0.642231	0.309573		0.103638	0.287941		0.309089	0.176847		0.043661	0.615792
		0.643539	0.237028		0.118899	0.477787		0.383179	0.23001		0.054392	0.330855		0.562602	0.226735		0.082132	0.36437		0.493797	0.186978		0.019032	0.477787
		0.584951	0.255468		0.076684	0.416674		0.470882	0.207198		0.020881	0.402686		0.332034	0.287958		0.178013	0.247324		0.386273	0.215108		0.080795	0.539132
		0.45052	0.270304		0.034165	0.361984		0.426796	0.288581		0.099297	0.420836		0.585657	0.242545		0.024901	0.327246		0.471668	0.207029		0.029746	0.588747
		0.563076	0.21288		0.091786	0.468352		0.461763	0.292589		0.044109	0.442027		0.453947	0.365097		0.099297	0.294867		0.505121	0.127192		0.031294	0.412402
		0.329383	0.207353		0.137805	0.423516		0.67416	0.260324		0.037948	0.469464		0.47545	0.322051		0.201749	0.47785		0.361553	0.229009		0.098185	0.585115
		0.436841	0.360908		0.084435	0.168804		0.388897	0.166054		0.045608	0.508648		0.383179	0.207793		0.013165	0.327819		0.315004	0.174054		0.063697	0.620138
		0.361532	0.19863		0.16686	0.425802		0.4504	0.249723		0.016501	0.385393		0.333247	0.239931		0.21469	0.37663		0.561274	0.228049		0.063697	0.245978
		0.347763	0.245809		0.247755	0.378172		0.378596	0.26501		0.042713	0.379875		0.598439	0.30724		0.18524	0.391473		0.583785	0.174673		0.049518	0.411676
		0.639525	0.442224		0.038192	0.293895		0.318412	0.269817		0.047987	0.322146		0.358182	0.254132		0.18992	0.294742		0.33156	0.302735		0.085276	0.500096
		0.35407	0.363185		0.035731	0.229428		0.519688	0.234584		0.04174	0.414319		0.303735	0.259938		0.015531	0.294891		0.402086	0.213112		0.182628	0.263215
		0.557095	0.256048		0.100923	0.342652		0.657387	0.237917		0.025346	0.419438		0.474365	0.29569		0.047987	0.337237		0.432646	0.23155		0.16156	0.407606
		0.564351	0.309315		0.071001	0.477986		0.565894	0.216505		0.016641	0.41625		0.566682	0.32691		0.154318	0.344426		0.650485	0.213929		0.127521	0.450831
		0.46159	0.330841		0.021231	0.286925		0.492578	0.267803		0.04547	0.368353		0.4504	0.232796		0.124882	0.370354		0.507885	0.192425		0.051998	0.354136
		0.431046	0.26453		0.197392	0.258759		0.33236	0.292972		0.047513	0.350045		0.368378	0.279053		0.041177	0.262264		0.324335	0.273727		0.062713	0.355014
		0.580133	0.250446		0.179251	0.439332		0.498048	0.344202		0.069729	0.425642		0.346292	0.226229		0.072141	0.248459		0.556124	0.147755		0.208506	0.159418
		0.403291	0.252666		0.095669	0.216281		0.516046	0.226448		0.06769	0.355853		0.636693	0.366981		0.179677	0.39127		0.347785	0.319849		0.125203	0.51665
	EXP 3	0.372655	0.33628		0.167047	0.339321		0.518106	0.310908		0.106855	0.250875		0.299916	0.267929		0.154581	0.286925		0.504175	0.376309		0.077877	0.563217
		0.405217	0.364133		0.209283	0.166166		0.448882	0.159969		0.094079	0.453851		0.278711	0.330841		0.255149	0.308037		0.472154	0.380992		0.126347	0.336433
		0.465159	0.330841		0.087132	0.246761		0.504897	0.306431		0.011296	0.216934		0.630162	0.328938		0.10242	0.150062		0.643405	0.480975		0.100931	0.348322
		0.369398	0.306431		0.149188	0.286925		0.664392	0.308205		0.087132	0.209482		0.383535	0.285211		0.1177	0.130031		0.548405	0.210195		0.0603	0.283766
		0.660093	0.308205		0.117332	0.216934		0.602816	0.482345		0.082139	0.157999		0.424424	0.32025		0.073995	0.141075		0.633064	0.237966		0.020404	0.22636
		0.448882	0.447924		0.037734	0.209482		0.38859	0.367745		0.026189	0.237138		0.289513	0.405805		0.049502	0.147346		0.466606	0.237231		0.05894	0.50224
		0.531415	0.367745		0.049637	0.157999		0.724745	0.402055		0.032796	0.317468		0.454143	0.347442		0.026658	0.293295		0.632365	0.281901		0.066726	0.334108
		0.458669	0.402055		0.098686	0.237138		0.627125	0.235941		0.100687	0.243911		0.44165	0.293901		0.007744	0.495265		0.520174	0.371336		0.016052	0.269886
		0.450595	0.235941		0.280012	0.317468		0.306036	0.389343		0.0777	0.38071		0.618566	0.187029		0.122905	0.3751		0.59221	0.350894		0.034584	0.260742
		0.576889	0.389343		0.239944	0.243911		0.40927	0.286933		0.015456	0.16988		0.480073	0.228829		0.029418	0.395323		0.679227	0.267366		0.011165	0.16191
		0.545154	0.286933		0.024131	0.38071		0.48461	0.2563		0.239944	0.157517		0.558266	0.264953		0.089645	0.262265		0.4742	0.458729		0.133186	0.403257
		0.322686	0.2563		0.12399	0.16988		0.679248	0.237031		0.024131	0.293623		0.386575	0.360741		0.039625	0.376256		0.523486	0.343909		0.132605	0.143715
		0.306036	0.237031		0.020491	0.157517		0.511844	0.319952		0.12399	0.328753		0.580859	0.236906		0.11205	0.190642		0.64094	0.283593		0.016728	0.184338
		0.40927	0.319952		0.058162	0.293623		0.306036	0.309726		0.020491	0.26089		0.717071	0.340165		0.03751	0.1713		0.678721	0.334434		0.070518	0.297255
		0.48461	0.309726		0.026189	0.328753		0.40927	0.238218		0.058162	0.190726		0.662407	0.290333		0.089109	0.265753		0.531499	0.272859		0.062112	0.357421
		0.511844	0.238218		0.032796	0.26089		0.48461	0.279853		0.239944	0.240835		0.374481	0.38855		0.02596	0.264965		0.617825	0.310642		0.082944	0.156803
		0.664392	0.279853		0.100687	0.240835		0.679248	0.187774		0.024131	0.196158		0.735886	0.348063		0.085382	0.187551		0.561958	0.26902		0.091188	0.316097
		0.602816	0.259918		0.0777	0.196158		0.511844	0.259918		0.12399	0.508277		0.279399	0.338643		0.225734	0.249929		0.449789	0.380572		0.052641	0.123457
		0.38859	0.237809		0.015456	0.508277		0.573956	0.237809		0.020491	0.195717		0.681685	0.347934		0.093628	0.123457		0.612329	0.287131		0.100036	0.334236
		0.627125	0.294634		0.016599	0.195717		0.473079	0.294634		0.058162	0.305312		0.350099	0.380572		0.100036	0.307446		0.636416	0.331382		0.041278	0.206184
		0.573956	0.316367		0.088372	0.305312		0.607799	0.316367		0.016599	0.264832		0.56742	0.217981		0.102923	0.372873		0.350099	0.357057		0.032829	0.154265
		0.473079	0.201864		0.07547	0.264832		0.495979	0.201864		0.088372	0.280523		0.533653	0.170389		0.03749	0.148917		0.544616	0.271788		0.018412	0.363436
		0.607799	0.323442		0.179822	0.280523		0.516217	0.323442		0.07547	0.183364		0.581883	0.359045		0.085358	0.291439		0.458028	0.219668		0.059542	0.384735
		0.495979	0.443515		0.081063	0.183364		0.702315	0.443515		0.179822	0.260803		0.721103	0.36522		0.043345	0.245714		0.428984	0.355276		0.037712	0.249866
		0.516217	0.221407		0.063227	0.260803		0.443684	0.221407		0.081063	0.348979		0.681828	0.279388		0.03167	0.205891		0.590346	0.283338		0.070457	0.249844
		0.443684	0.41868		0.016034	0.348979		0.547625	0.41868		0.063227	0.183512		0.541611	0.291099		0.098755	0.310139		0.442707	0.276785		0.147523	0.350612
		0.547625	0.367777		0.098748	0.324878		0.42232	0.367777		0.098748	0.324878		0.744839	0.306602		0.01847	0.381871		0.603576	0.215559		0.099508	0.457106
		0.42232	0.317462		0.063933	0.444188		0.438832	0.317462		0.063933	0.444188		0.538049	0.353536		0.025783	0.307363		0.554786	0.347286		0.032302	0.203494
		0.438832	0.406471		0.112178	0.269862			0.406471		0.112178	0.269862		0.575296	0.355756		0.044191	0.157578		0.436986	0.300953		0.019373	0.289508
[truncated: 5 more columns]

## Sheet: Supplementary Figure 2
	Fig. S2H																				Fig. S2I																						Fig. S2M
		EXP 1						EXP 2						EXP 3								EXP 1						EXP 2						EXP 3									Cell #	Vector	Cell #	RUFY3-HA (WT)	Cell #	RUFY3-HA (Δ446-561)	Cell #
		LAMP1	CD63	TfR	Rab5	Rab11		LAMP1	CD63	TfR	Rab5	Rab11		LAMP1	CD63	TfR	Rab5	Rab11				LAMP1	CD63	TfR	Rab5	Rab11		LAMP1	CD63	TfR	Rab5	Rab11		LAMP1	CD63	TfR	Rab5	Rab11					1	0.363635	1	0.10231	1	0.299342	1
		0.752	0.4	0.149	0.254	0.159		0.479	0.428	0.153	0.179	0.1		0.58	0.552	0.113	0.062	0.164				0.168	0.222	0.014	0.059	0.026		0.32	0.169	0.012	0.02	0.078		0.224	0.272	0.01	0.074	0.085						0.366475		0.10561		0.302631
		0.577	0.406	0.146	0.161	0.188		0.579	0.411	0.155	0.036	0.284		0.638	0.456	0.137	0.173	0.161				0.163	0.175	0.036	0.039	0.01		0.254	0.1	0.01	0.014	0.111		0.181	0.161	0.018	0.094	0.128						0.369317		0.108909		0.305921
		0.66	0.6	0.266	0.129	0.313		0.601	0.632	0.195	0.04	0.144		0.555	0.291	0.225	0.192	0.091				0.343	0.1	0.02	0.018	0.065		0.246	0.108	0.018	0.017	0.011		0.321	0.223	0.0201	0.099	0.011						0.372158		0.155115		0.309211
		0.663	0.424	0.266	0.134	0.3		0.602	0.593	0.119	0.108	0.136		0.418	0.363	0.183	0.173	0.162				0.324	0.118	0.022	0.011	0.059		0.181	0.09	0.03	0.091	0.083		0.392	0.197	0.031	0.09	0.08						0.374998		0.158415		0.312501
		0.716	0.481	0.103	0.224	0.17		0.658	0.282	0.152	0.097	0.185		0.488	0.263	0.07	0.137	0.188				0.437	0.105	0.059	0.029	0.048		0.227	0.121	0.037	0.036	0.021		0.183	0.228	0.09	0.039	0.076						0.37784		0.161714		0.31579
		0.728	0.329	0.287	0.291	0.101		0.598	0.512	0.238	0.129	0.261		0.433	0.372	0.267	0.124	0.146				0.16	0.163	0.019	0.02	0.022		0.157	0.273	0.016	0.022	0.02		0.263	0.246	0.085	0.018	0.019						0.392044		0.165016		0.31908
		0.5	0.359	0.171	0.108	0.11		0.651	0.263	0.231	0.194	0.207		0.53	0.455	0.094	0.079	0.122				0.108	0.214	0.01	0.021	0.013		0.227	0.298	0.01	0.061	0.02		0.163	0.185	0.036	0.034	0.025						0.394886		0.168316		0.322367
		0.464	0.347	0.132	0.086	0.141		0.598	0.45	0.248	0.023	0.122		0.375	0.523	0.285	0.219	0.187				0.154	0.291	0.024	0.062	0.019		0.207	0.063	0.01	0.06	0.045		0.293	0.159	0.027	0.01	0.039						0.397726		0.171615		0.325657
		0.563	0.575	0.212	0.275	0.239		0.507	0.525	0.25	0.253	0.191		0.471	0.405	0.247	0.123	0.179				0.177	0.3	0.028	0.01	0.097		0.158	0.26	0.019	0.087	0.021		0.284	0.099	0.012	0.02	0.021						0.400567		0.174917		0.328947
		0.706	0.363	0.27	0.243	0.227		0.474	0.343	0.23	0.164	0.164		0.668	0.381	0.208	0.065	0.208				0.129	0.235	0.021	0.044	0.12		0.167	0.152	0.059	0.048	0.013		0.285	0.09	0.041	0.021	0.063						0.403409		0.178217		0.332237
																																												0.406249		0.181516		0.335527
																																												0.409089		0.184818		0.338816
																																												0.41193		0.188118		0.342106
																																												0.414772		0.191417		0.345396
																																												0.426135		0.194719		0.348686
																																												0.428975		0.198019		0.351973
																																												0.431817		0.201318		0.355263
																																												0.434658		0.204618		0.358552
																																												0.710224		0.20792		0.516449
																																												0.91761		0.21122		0.519736
																																												0.920452		0.214519		0.523026
																																												0.923293		0.217821		0.526316
																																												0.97443		0.221121		0.529605
																																												0.97727		0.22442		0.532895
																																												0.98011		0.227722		0.703948
																																												0.994316		0.231022		0.707238
																																												0.997156		0.234321		0.710528
																																											2	0.113937		0.237623		0.713815
																																												0.118159		0.240923		0.717105
																																												0.122378		0.244222		0.720395
																																												0.126597		0.247524		0.881578
																																												0.130818		0.250824		0.884868
																																												0.286954		0.254123		0.891448
																																												0.291176		0.257423		0.911184
																																												0.295395		0.260725		0.917763
																																												0.299614		0.264024		0.924343
																																												0.303836		0.267324		0.963815
																																												0.308055		0.270626		0.967105
																																												0.312274		0.273925		0.973684
																																												0.316496		0.277225		0.983554
																																												0.47685		0.280527		0.990133
																																												0.481072		0.283827	2	0.270491
																																												0.485291		0.287126		0.273224
																																												0.48951		0.290428		0.275956
																																												0.493732		0.293728		0.278688	2
																																												0.497951		0.297027		0.281421
																																												0.50217		0.300329		0.284153
																																												0.506392		0.303629		0.286886
																																												0.510611		0.306928		0.289618
																																												0.569689		0.310228		0.292349
																																												0.573911		0.31353		0.295081
																																												0.57813		0.316829		0.297814
																																												0.582349		0.320129		0.300546
																																												0.586571		0.323431		0.303279
																																												0.628769		0.32673		0.306011
																																												0.632988		0.33003		0.308744
																																												0.637207		0.333332		0.311476
																																												0.641429		0.336631		0.314207
																																												0.645648		0.339931		0.316939
																																											3	0.262458		0.343233		0.319672
																																												0.26578		0.346532		0.322404
																																												0.269101		0.349832		0.325137
																																												0.272425		0.353134		0.327869
																																												0.328902		0.356434		0.330602
																																												0.332224	2	0.123528		0.333334
																																												0.335548		0.126469		0.336067
																																												0.338869		0.129411		0.338797
																																												0.342191		0.132352		0.341529
																																												0.358803		0.135292		0.344262
																																												0.362125		0.138235		0.346994
																																												0.365448		0.191174		0.439891
																																												0.36877		0.194117		0.442623
																																												0.378737		0.197057		0.445356	3
																																												0.382058		0.199998		0.448088
																																												0.38538		0.202941		0.45082
																																												0.388704		0.205881		0.453551
																																												0.392025		0.208822		0.748634
																																												0.395347		0.211764		0.751367
																																												0.39867		0.214705		0.754099
																																												0.401992		0.217645		0.75683
																																												0.405314		0.220588		0.759562
																																												0.428569		0.223528		0.762295
																																												0.44186		0.226469		0.765027
																																												0.445181		0.229409		0.76776
																																												0.478403		0.232352		0.770492
																																												0.481725		0.32394		0.773225
																																												0.485049		0.338024		0.775957
																																												0.48837		0.341544		0.778687
																																												0.495015		0.345067		0.78142
																																												0.498337		0.348587		0.822405
																																												0.501658		0.352108		0.825136
																																												0.584715		0.35563		0.827868
																																												0.588039	3	0.28873		0.830601
																																												0.59136		0.29225		0.833333
																																												0.594682		0.29577		0.836065
																																												0.598003		0.299293		0.84153
																																												0.601327		0.302813		0.844263
																																												0.604649		0.306334		0.846995
																																												0.60797		0.309856		0.849726
																																												0.647838		0.313377		0.852458
																																												0.651159		0.316897		0.855191
																																												0.654483		0.362671		0.857923
																																												0.657805		0.366194		0.860656
																																												0.661126		0.369714		0.863388
																																												0.66445		0.373234		0.868853
																																												0.667772		0.376757		0.871584
																																												0.671093		0.380277		0.877049
																																												0.674417		0.383798		0.879781
																																												0.677738		0.387321	3	0.282944
																																												0.694351		0.390841		0.286821
																																												0.697672		0.394361		0.290697
																																												0.700994		0.397882		0.294573
																																												0.704315		0.401404		0.329457
																																												0.707639		0.404925		0.333333
																																												0.710961		0.408445		0.33721	4
																																												0.714282		0.411968		0.341086
																																												0.717606		0.415488		0.344962
																																												0.720927	4	0.380951		0.596899
																																												0.724249		0.384613		0.600775
																																												0.727573		0.388275		0.604652
																																												0.810629		0.39194		0.608528
																																												0.813951		0.395602		0.612401
																																												0.817272		0.487177		0.616278
																																												0.820594		0.49084		0.620154
																																												0.823918		0.494502		0.62403
																																												0.827239	5	0.312267		0.627906
																																												0.830561		0.315986		0.631783
																																												0.833885		0.319703		0.635659
																																												0.837206		0.32342		0.639535
																																												0.840528		0.327139		0.66279
																																												0.97674		0.345725		0.666667
																																												0.980064		0.349441		0.670543
																																												0.983386		0.353161		0.674419
																																												0.986707		0.356877		0.724805
																																												0.990029		0.360594		0.728682
																																												0.993352		0.364313		0.732558
																																											4	0.517371		0.36803		0.736434
																																												0.521231		0.371747		0.740311
																																												0.525094		0.375466		0.744184
																																												0.528954		0.479553		0.74806
																																												0.532814		0.483272		0.802326
																																												0.606173		0.486989		0.806202
																																												0.610035		0.490706		0.810075
																																												0.613895		0.613384		0.813952
																																												0.617756		0.617101		0.817828
																																												0.621616		0.620817		0.821704	5
																																												0.625479		0.624537		0.825581
																																												0.656365	6	0.292454		0.829457
																																												0.660228		0.295598		0.833333
																																												0.664088		0.301888		0.83721
																																												0.667948		0.305032		0.841083
																																												0.671811		0.308178		0.844959
																																												0.675671		0.311322		0.879843
																																												0.91119		0.314466		0.887596
																																												0.91505		0.317612		0.891472
																																												0.918913		0.320756	4	0.574074
																																												0.922773		0.3239		0.580247
																																												0.926633		0.342768		0.58642
																																												0.930496		0.345914		0.592594
																																												0.945939		0.349058		0.598767
																																												0.9498		0.352202		0.685185
																																												0.988409		0.355346		0.691359
																																											5	0.289161		0.358492		0.697532
																																												0.293176		0.361636		0.703705
																																												0.297192		0.36478		0.709874
																																												0.305225		0.367927		0.716048
																																												0.30924		0.371071		0.722221
																																												0.313255		0.377361		0.728394	6
																																												0.317273		0.380505		0.734568
																																												0.321289		0.383649		0.771603
																																												0.325304		0.386795		0.777777
																																												0.345385		0.389939		0.78395
																																												0.349401		0.393083		0.790124
																																												0.353419		0.396229		0.796297
																																												0.357434		0.399373		0.80247
																																												0.421692		0.402517		0.808644
																																												0.441773		0.405661		0.814812
																																												0.445789		0.408807		0.820986
																																												0.449804		0.411951		0.827159
																																												0.453819		0.415095		0.845679
																																												0.457837		0.418241		0.851853
																																												0.461852		0.421385	5	0.175953
																																												0.510046		0.424529		0.178886
																																												0.514062		0.427675		0.181819
																																												0.518077		0.430819		0.184752
																																												0.522095		0.433963		0.187682
																																												0.52611		0.437109		0.190615
																																												0.566271		0.440253		0.193548
																																												0.570289		0.443397		0.196481
																																												0.574304		0.446544		0.199413
																																												0.578319		0.449688		0.202346
																																												0.638562		0.452832		0.205279
																																												0.642577		0.455976		0.269794
																																												0.646592		0.459122		0.272727
																																												0.65061		0.468556		0.27566
																																												0.654625		0.4717		0.278593
																																											6	0.408903		0.474844		0.281526
																																												0.41295		0.47799		0.284458
																																												0.416998		0.481134		0.287389
																																												0.421048		0.484278		0.290322
																																												0.425096		0.496858		0.293255
																																												0.469629		0.500002		0.296187
																																												0.473679		0.503146		0.29912
																																												0.477727		0.50629		0.302053
																																												0.805657		0.509436		0.304986
																																												0.809707		0.51258		0.57478
																																												0.813755		0.515724		0.577713
																																												0.574557		0.51887		0.580646
																																												0.57894		0.522014		0.583578
																																												0.583327		0.525158		0.586509
																																												0.587713		0.594341		0.950147
																																												0.592099		0.597487		0.956012
																																												0.894728		0.600631		0.961876
																																												0.899115		0.641512		0.994134
																																												0.903501		0.644656		0.997067
																																												0.907887		0.647802	6	0.341882
																																												0.912274		0.650946		0.346153
																																												0.916657		0.65409		0.350427
																																												0.921043	7	0.387675		0.354701
																																												0.925429		0.391299		0.358975
																																												0.929816		0.394922		0.363248
																																												0.934202		0.398546		0.367522
																																												0.938588		0.402169		0.371796
																																												0.942975		0.405793		0.37607
																																												0.947361		0.409416		0.380344
																																												0.951744		0.41304		0.384615
																																												0.95613		0.41666		0.388889
																																												0.960517		0.420284		0.393162
																																												0.964903		0.423907		0.397436
																																												0.969289		0.427531		0.40171
																																												0.973675		0.431154		0.405984
																																												0.978062		0.434778		0.410258
																																												0.982448		0.438401		0.414532
																																												0.986834		0.442025		0.418803
																																												0.991217		0.445648		0.423076
																																											7	0.283721		0.449269		0.42735
																																												0.286047		0.452892		0.431624
																																												0.288371		0.456516		0.435898
																																												0.290697		0.463763		0.440172
																																												0.293023		0.467386		0.44872
																																												0.304652		0.47101		0.452994
																																												0.306976		0.474633		0.457264
																																												0.309301		0.478254		0.461538
																																												0.311627		0.481877		0.465812
																																												0.341861		0.485501		0.470086
																																												0.344186		0.489124		0.47436
																																												0.34651		0.492748		0.478634
																																												0.348836		0.496371		0.482908
																																												0.351162		0.499995		0.487182
																																												0.353488		0.503618		0.491452
																																												0.355814		0.507241		0.495726
																																												0.358139		0.510862		0.5
																																												0.367441		0.518109		0.525643
																																												0.369767		0.521733		0.529914	7
																																												0.372092		0.525356		0.670943
																																												0.374418		0.532603		0.675213
																																												0.376744		0.536226		0.679487
																																												0.37907		0.539847		0.726497
																																												0.381395		0.543471		0.730771
																																												0.383721		0.547094		0.735045
																																												0.386045		0.550718		0.739319
																																												0.388371		0.554341		0.743592
																																												0.390697		0.557964		0.893162
																																												0.506976		0.561588		0.90171
																																												0.509301		0.565211		0.910258
																																												0.511627		0.568835		0.94872
																																												0.560465		0.572456		0.952994
																																												0.562789		0.576079		0.961541
																																												0.565115		0.579703	7	0.336158
																																												0.567441		0.583326		0.338984
																																												0.569767		0.586949		0.341809
																																												0.572092		0.590573		0.454802
																																												0.574418		0.594196		0.457628
																																												0.6		0.59782		0.460453
																																												0.602326		0.601441		0.463278
																																												0.60465		0.605064		0.466103
																																												0.639535		0.608688		0.468926
																																												0.641861		0.612311		0.471751
																																												0.644185		0.615934		0.474576
																																												0.64651		0.619558		0.740113
																																												0.648836		0.623181		0.742938
																																												0.651162		0.626805		0.745763
																																												0.653488		0.630428		0.748589
																																												0.683719		0.634049		0.751414
																																												0.686045		0.637673		0.754239
																																												0.688371		0.641296		0.757062
																																												0.690697		0.644919		0.909605
																																												0.693023		0.648543		0.91243
																																												0.916279		0.652166		0.915255
																																												0.918605		0.65579		0.91808
																																												0.920929		0.659413		0.920905
																																												0.923254		0.663034		0.929379
																																											8	0.31698		0.666658		0.935029
																																												0.320754		0.670281		0.949152
																																												0.324528		0.673904		0.957628
																																												0.328301		0.677528		0.960453
																																												0.332075		0.681151		0.968928
																																												0.4		0.684775	8	0.350554
																																												0.403771		0.688398		0.354244
																																												0.407545		0.692022		0.420665
																																												0.411319	8	0.138234		0.453876
																																												0.415093		0.141176		0.457564
																																												0.418867		0.144117		0.461254
																																												0.422641		0.147059		0.464944
																																												0.426415		0.15		0.468635
																																												0.430188		0.152941		0.472325
																																												0.433959		0.155883		0.538746
																																												0.437733		0.158824		0.542436
																																												0.441507		0.161766		0.546127
																																												0.456603		0.164705		0.549814
																																												0.460377		0.167646		0.553505
																																												0.464151		0.170588		0.557195
																																												0.467922		0.173529		0.560885
																																												0.471696		0.208824		0.667898
																																												0.47547		0.211766		0.793359
																																												0.51698		0.217646		0.797049
																																												0.683017		0.220588		0.800737
																																												0.686791		0.223529		0.804427
																																												0.690562		0.226471		0.94834
																																												0.694336		0.229412		0.952031
																																												0.69811		0.238234		0.959409
																																												0.71698		0.241176		0.966789
																																												0.720754		0.244117		0.977861
																																												0.724525		0.247059		0.981551
																																												0.728299		0.264705	9	0.363889
																																												0.732073		0.267646		0.366665
																																												0.735846		0.291176		0.369443
																																												0.958487		0.294117		0.372221
																																											9	0.345768		0.297059		0.374999
																																												0.349295		0.3		0.377777
																																												0.352824		0.302941		0.380556
																																												0.356351		0.45		0.383334
																																												0.359881		0.452941		0.386112
																																												0.363407		0.455883		0.38889
																																												0.366937		0.458824		0.391666
																																												0.370464		0.461766		0.394444
																																												0.373993		0.464705		0.397222
																																												0.37752		0.467646		0.4
																																												0.38105		0.470588		0.402778
																																												0.384577		0.473529		0.405556
																																												0.388106		0.476471		0.408334
																																												0.391633		0.479412		0.411112
																																												0.395162		0.482354		0.413888
																																												0.398689		0.485295		0.416666
																																												0.402219		0.488234		0.419444
																																												0.405746		0.491176		0.422222
																																												0.409275		0.494117		0.425
																																												0.412802		0.497059		0.427778
																																												0.493952	9	0.231346		0.430556
																																												0.497481		0.235077		0.433334
																																												0.501008		0.320898		0.436112
																																												0.504538		0.32463		0.438888
																																												0.508064		0.339554		0.441666
																																												0.511594		0.343285		0.444444
																																												0.515121		0.347017		0.447222
																																												0.51865		0.350749		0.45
																																												0.52218		0.354481		0.452778
																																												0.656251		0.358212		0.455556
																																												0.659781		0.361944		0.458334
																																												0.663307		0.365673		0.46111
																																												0.666837		0.432838		0.463888
																																												0.670364		0.43657		0.466666
																																												0.673893		0.440301		0.469444
																																												0.67742		0.444033		0.494444
																																												0.68095	10	0.280407		0.497222
																																												0.783268		0.31757		0.5
																																												0.786795		0.320949		0.502778	8
																																												0.970264		0.324328		0.505556
																																												0.970264		0.327706		0.508332
																																											10	0.343135		0.331083		0.51111
																																												0.369278		0.334461		0.513888
																																												0.372547		0.33784		0.516666
																																												0.375814		0.341219		0.547222
																																												0.379083		0.358112		0.55
																																												0.38235		0.361488		0.552778
																																												0.385619		0.364867		0.569444
																																												0.388888		0.368246		0.572222
																																												0.392155		0.371624		0.575
																																												0.395424		0.375003		0.697221
																																												0.398691		0.378382		0.699999
																																												0.40196		0.381761		0.702777
																																												0.405227		0.385139		0.869443
																																												0.408496		0.388515		0.872221
																																												0.411762		0.391894		0.874999
																																												0.415032		0.395273		0.877777
																																												0.418298		0.398652		0.880556
																																												0.421567		0.40203		0.908332
																																												0.424834		0.405409		0.913888
																																												0.428103		0.408788		0.919444
																																												0.43137		0.412166		0.925
																																												0.434639		0.415545		0.944444
																																												0.437906		0.418921		0.95
																																												0.441175		0.4223		0.966666
																																												0.457513		0.483112		0.972222
																																												0.460782		0.48649	10	0.11075
																																												0.464049		0.489869		0.114007
																																												0.467318		0.564193		0.241042
																																												0.470585		0.567572		0.244301
																																												0.473854	11	0.391839		0.247558
																																												0.630717		0.395921		0.250814
																																												0.633983		0.4		0.387622
																																												0.637252		0.404082		0.390881
																																												0.640519		0.408164		0.394137
																																												0.751631		0.412246		0.439739
																																												0.754897		0.416328		0.442998	9
																																												0.91176		0.42041		0.446254
																																												0.915029		0.424492		0.449511
																																												0.918296		0.428574		0.45277
																																												0.921565		0.432656		0.456027
																																												0.924832		0.436735		0.459283
																																												0.928101		0.440817		0.462542
																																												0.931367		0.444899		0.465799
																																												0.934637		0.448981		0.469055
																																												0.937903		0.453063		0.472312
																																												0.941172	12	0.180783		0.475571
																																												0.944439		0.183901		0.478827
																																												0.947708		0.187018		0.596091
																																												0.950975		0.190135		0.723128
																																												0.954244		0.289877		0.726385
																																												0.957511		0.292994		0.729642
																																												0.96078		0.296112		0.7329
																																												0.964047		0.299229		0.736157
																																												0.967316		0.302346		0.739414
																																												0.970585		0.305461		0.74267
																																												0.973852		0.308578		0.745929
																																												0.977121		0.311696		0.798046
																																												0.980387		0.314813		0.801303
																																												0.983657		0.330399		0.80456
																																												0.986923		0.333514		0.807819
																																												0.990192		0.336631		0.850164
																																												0.993459		0.339748		0.85342
																																												0.996728		0.342866		0.856677
																																											11	0.147541		0.345983		0.859936
																																												0.153003		0.3491		0.980456
																																												0.15847		0.352217		0.996743
																																												0.163936		0.355335	11	0.257142
																																												0.169399		0.358449		0.336509
																																												0.174865		0.395854		0.339681
																																												0.180327		0.398971		0.342856
																																												0.185794		0.402088		0.498414
																																												0.191256		0.405206		0.501586
																																												0.196723		0.408323		0.504761
																																												0.475409		0.420789		0.507936
																																												0.480871		0.423907		0.619047
																																												0.486338		0.582872		0.622222
																																												0.491804		0.585989		0.625397
																																												0.497267		0.589106		0.628572
																																												0.502733	13	0.196549		0.730159
																																												0.508196		0.199997		0.733334
																																												0.513662		0.203446		0.736509
																																												0.519124		0.206894		0.739683
																																												0.524591		0.313789		0.838095
																																												0.530053		0.317237		0.84127
																																												0.53552		0.320686		0.844445
																																												0.540982		0.324135		0.84762
																																												0.546448		0.327583		0.958729
																																												0.551911		0.331032		0.961904
																																												0.557377		0.33448		0.965079
																																												0.956281		0.337926	12	0.403225
																																												0.961747		0.341375		0.406451
																																												0.967214		0.344823		0.409677
																																												0.972676		0.348272		0.412903
																																												0.978142		0.35172		0.416129
																																												0.983605		0.355169		0.419355
																																												0.989071		0.358617		0.422581
																																												0.994534		0.362066		0.425805
																																											12	0.237902		0.365515		0.429031
																																												0.241933		0.375858		0.432257
																																												0.245966		0.434478		0.435483
																																												0.249999		0.437926		0.438709
																																												0.25403		0.441375		0.441935
																																												0.258063		0.444823		0.445161
																																												0.262095		0.448272		0.448387
																																												0.278225		0.45172		0.516128
																																												0.282256		0.455166		0.519354
																																												0.286289		0.458615		0.52258
																																												0.294352		0.462063		0.525806
																																												0.298385		0.465512		0.529032
																																												0.302418		0.46896		0.532258
																																												0.306449		0.472409		0.538708
																																												0.310482		0.475858		0.541934	10
																																												0.338708		0.479306		0.54516
																																												0.342741		0.482755		0.548386
																																												0.346771		0.486201		0.551613
																																												0.350804		0.489649		0.554839
																																												0.354837		0.520683		0.558065
																																												0.358868		0.524132		0.561291
																																												0.362901		0.527581		0.564514
																																												0.366934		0.531029		0.761289
																																												0.370964		0.631026		0.764515
																																												0.374997		0.634475		0.767741
																																												0.37903		0.637924		0.770967
																																												0.383061		0.641372		0.774193
																																												0.552415		0.644821		0.777419
																																												0.556448		0.648269		0.851612
																																												0.600803		0.651718		0.854838
																																												0.604834		0.655166		0.945159
																																												0.608867	14	0.381742		0.951611
																																												0.6129		0.385892		0.987096
																																												0.61693		0.390041		0.990322
																																												0.620963		0.394191		0.996774
																																												0.624996		0.398341	13	0.422313
																																												0.697576		0.40249		0.426294
																																												0.701608		0.406637		0.430279
																																												0.705641		0.410787		0.434263
																																												0.709672		0.414937		0.438247
																																												0.713705		0.419086		0.442232
																																												0.717738		0.423236		0.482073
																																												0.725802		0.427386		0.486058
																																												0.729834		0.431536		0.490042
																																												0.733865		0.435685		0.494023
																																												0.737898		0.439835		0.553787
																																												0.822576		0.443982		0.557771
																																												0.826607		0.448131		0.561753
																																												0.83064		0.460581		0.565737
																																												0.834673		0.46473		0.569721
																																												0.838703		0.46888		0.573706
																																												0.842736		0.47303		0.57769
																																												0.858866		0.477176		0.87251
																																												0.870962		0.502075		0.876495
																																												0.874995		0.506225		0.880479
																																												0.879026		0.510374		0.896417
																																												0.927412		0.514521		0.908367
																																												0.931445		0.518671		0.916336
																																												0.987897				0.948209
																																												0.991928				0.956177
																																											13	0.351852				0.968128
																																												0.356482				0.976096
																																												0.361112				0.98805
																																												0.36574
																																												0.370371
																																												0.375001					11
																																												0.379629
																																												0.38426
																																												0.38889
																																												0.412037
																																												0.416667
																																												0.421298
																																												0.425926
																																												0.430556
																																												0.435187
																																												0.453706
																																												0.458334
																																												0.462964
																																												0.467595
																																												0.472222
																																												0.476853
																																												0.481483
																																												0.490742
																																												0.495372
																																												0.5
																																												0.50463
																																												0.509261
																																												0.513889
																																												0.518519
																																												0.52315
																																												0.52778
																																												0.532408
																																												0.537038
																																												0.555557
																																												0.560185
																																												0.564816
																																												0.629632
																																												0.63426
																																												0.63889
																																												0.64352
																																												0.791669
																																												0.796297
																																												0.800927
																																												0.805557
																																												0.810188
																																												0.814816
																																												0.972225
																																												0.976853
																																												0.981483
																																												0.986114
																																												0.990742




[truncated: 1 more columns]

## Sheet: Supplementary Figure 3
																Fig. S3C									Fig. S3E								Fig. S3I					Fig. S3J					Fig. S3K
																Cell #	Control SiRNA	Cell #	RUFY3 siRNA	Cell #	RUFY3 siRNA (Rescue)					(0-5 µm)			(>15 µm)					Control siRNA	RUFY3 siRNA				Control shRNA	RUFY3 shRNA
																1	0.29885	1	0.209718	1	0.285716					Control shRNA	RUFY3 shRNA		Control shRNA	RUFY3 shRNA			EXP 1	1825.18	1610.09			EXP 1	1097.3	2084.72				Cell #	2X FKBP-GFP -RAPAMYCIN	Cell #	2X FKBP-GFP +RAPAMYCIN	Cell #	2X FKBP-GFP RUFY3 -RAPAMYCIN
																	0.304598		0.214834		0.292858				EXP 1	0.302918	0.413737		0.104922	0.316456				1781.01	2250.05				837.127	2299.65				1	0.129353	1	0.349191	1	0.340672
																	0.310346		0.217391		0.299999					0.363209	0.35709		0.118434	0.215024				1923.36	2274.45				927.459	1252.61					0.13582		0.355108		0.346168
																	0.316093		0.329924		0.30714					0.489879	0.208062		0.196273	0.338618				1676.88	1517.55				1213.82	1211.46					0.142289		0.361028		0.351662
																	0.321837		0.332481		0.314287					0.571529	0.386189		0.032109	0.538271				1593.94	1707.44				958.773	1279.02					0.245771		0.366946		0.357156
																	0.327584		0.662405		0.321428					0.56714	0.381933		0.119311	0.212388				1009.07	1772.39				768.002	2305.15					0.252237		0.372866		0.362652
																	0.333332		0.664961		0.328569					0.399607	0.289802		0.145954	0.135267				854.062	2221.39				1023.24	1520.03					0.452735		0.378783		0.368145
																	0.33908		0.667519		0.335715					0.648112	0.322159		0.074071	0.100468				833.864	1796.44				755.045	1410.05					0.459201		0.3847		0.373641
																	0.344827		0.670076		0.342857					0.355886	0.377388		0.036761	0.100468				822.371	1374.87				880.217	1293.33					0.478603		0.402458		0.467051
																	0.350575		0.672634		0.349998					0.450165	0.377388		0.077125	0.168187				1128.59	1520.03				965.53	1303.53					0.485072		0.408375		0.47804
																	0.356322		0.716112		0.357144					0.452404	0.175163		0.040701	0.30487				904.237	1803.05				1060.9	1750.01					0.491539		0.414295		0.483536
																	0.36207		0.71867		0.364286					0.405651	0.210113		0.193895	0.445781				850.224	1015.76				1096.75	2018.47					0.498008		0.443887		0.48903
																	0.367813		0.969309		0.371427					0.395591	0.32256		0.049273	0.403535				897.096	1191.78				1245.99	2568.73					0.504474		0.449804		0.494524
																	0.373561		0.992327		0.378573					0.634475	0.187774		0.132306	0.508277				953.489	1371.53				1194.18	1170.39					0.510943		0.455724		0.50002
																	0.379309		0.994884		0.385714					0.511989	0.29959		0.140671	0.259086				1602.52	1373.76				1139.59	1086.36					0.51741		0.461642		0.505513
																	0.385056		0.997442		0.392856					0.539957	0.246842		0.012354	0.430637				838.967	1520.16			EXP 2	953.997	1071.35					0.523879		0.467561		0.511009
																	0.390804	2	0.18116		0.400002					0.425285	0.327063		0.008135	0.283375				860.773	954.626				1223.6	1195.12					0.530345		0.473479		0.516503
																	0.396551		0.272949		0.407143					0.404294	0.277815		0.281677	0.281909				1037.8	2151.4				1119.69	1558.74					0.536812		0.479399		0.521999
																	0.402299		0.275365		0.414285					0.538203	0.253524		0.132657	0.240482				1247.18	1354.16				1161.25	1450.64					0.575619		0.485316		0.527493
																	0.408047		0.297104		0.421431					0.597179	0.340181		0.094033	0.292452				1198.66	1170.59				1452.85	1374.2					0.937807		0.491233		0.532989
																	0.413794		0.304349		0.428572					0.529385	0.372136		0.051677	0.175113				1151.59	2007.71				1091.93	1566.33					0.944273		0.508991		0.538483
																	0.419538		0.311596		0.435713					0.337949	0.232541		0.296372	0.273477				1287	1386.41				1221.4	2162.35					0.95074		0.514908		0.543976
																	0.425285		0.316428		0.442855					0.604299	0.191539		0.051413	0.421529				1144.54	1458.6				1321.85	1374.81				2	0.487455		0.520828		0.549472
																	0.431033		0.381644		0.450001					0.322292	0.188263		0.267544	0.221928				1241.44	1942.12				1248.79	1223.57					0.506446		0.526745		0.554966
																	0.43678		0.38406		0.457142					0.391697	0.240184		0.216091	0.494762				1953.19	1933.63				1033.72	1343.93					0.512777		0.532663		0.576945
																	0.442528		0.439617		0.464284					0.349535	0.186986		0.157246	0.336041				987.196	2035.57				1308.59	1132.89					0.519107		0.66287		0.582439
																	0.816089		0.442031		0.47143				EXP 2	0.426526	0.34412		0.266529	0.342159				1291.93	1533.76				1286.21	1352.51					0.525436		0.66879		0.587935
																	0.821837		0.444446		0.478571					0.440376	0.348627		0.144363	0.300736				729.183	1169.99				1042.26	1508.96					0.531768		0.674708		0.593429
																	0.827584		0.446862		0.485712					0.446714	0.245702		0.091515	0.134096				1020.92	1645.17				1069.27	1004.23					0.538098		0.680625		0.598925
																	0.833332		0.449278		0.492859					0.344188	0.314624		0.173324	0.512384				1078.56	1878.89				1233.99	1078.2					0.557091		0.686545		0.604419
																2	0.421054		0.471017		0.5					0.498082	0.329779		0.259791	0.142998			EXP 2	700.129	767.993			EXP 3	976.419	1313.96					0.633058		0.698382		0.609915
																	0.426899		0.473433		0.507141					0.630275	0.273201		0.085622	0.123575				1171.11	1654.6				1001.93	1117.9					0.639387		0.7043		0.615408
																	0.432747		0.487925		0.514288					0.380911	0.32867		0.109879	0.469343				1475.45	1148.42				854.217	1452.52					0.645719		0.710219		0.637388
																	0.438595		0.56522		0.521429					0.452634	0.173324		0.100691	0.354762				1015.18	1177.45				847.287	1196.04					0.652048		0.727974		0.642882
																	0.444444		0.567636		0.52857					0.465131	0.265117		0.271067	0.502615				989.405	1638.39				1382.62	1069.44					0.734347		0.733892		0.659367
																	0.450292		0.570051		0.535716					0.358014	0.199575		0.203774	0.49384				1266.5	1103.99				1337.82	1502.83							0.739811		0.664861
																	0.456141		0.572467		0.542858					0.352781	0.184065		0.326767	0.434719				863.346	1129.79				1152.43	1320.59				3	0.231789		0.745729		0.758272
																	0.461989		0.574883		0.549999					0.48178	0.189031		0.183667	0.22743				804.038	1251.81				1181.99	1041.91					0.561176		0.751649		0.763766
																	0.467838		0.577298		0.55714					0.504187	0.32031		0.043113	0.343244				852.347	1387.52				953.459	1138.76					0.573379		0.763486		0.76926
																	0.473682		0.579714		0.564287					0.502822	0.187774		0.075019	0.508277				973.902	1725.9				1182.81	1127.43					0.585576		0.769403		0.774756
																	0.47953		0.58213		0.571428					0.625636	0.242338		0.083982	0.314614				1482.64	1760.89				1228.4						0.597773		0.775321		0.78025
																	0.52047		0.584544		0.578569					0.458674	0.244305		0.022443	0.408046				1188.15	1227.5				1024.7						0.609976		0.781241
																	0.526314		0.586959		0.585715					0.507693	0.400454		0.223355	0.114908				1071.27	2310.01				1156.16						0.622173			2	0.191046
																	0.894736		0.61353		0.628573					0.575724	0.292203		0.068354	0.22176				1710.61	1619.03				1070.31						0.634375	2	0.304373		0.196664
																3	0.238096		0.705319		0.635714					0.438378	0.401943		0.172047	0.182204				861.76	1759.84				1113.97						0.646573		0.309807		0.202284
																	0.275132		0.765706		0.642856					0.660985	0.356102		0.112152	0.424018				998.668	1204.28				949.742						0.658775		0.315241		0.207902
																	0.280424		0.768121		0.650002					0.481983	0.263905		0.097555	0.265907				836.844	1701.88				1141.16						0.683175		0.320678		0.213522
																	0.354497		0.775367		0.657143					0.390641	0.201835		0.203953	0.363957				878.592	1131.29										0.841765		0.326112		0.21914
																	0.359788		0.782614		0.664285					0.479156	0.451449		0.140823	0.338066				1505.71	1486.57										0.853967		0.331549		0.275329
																	0.365079		0.811598		0.671426					0.489597	0.21043		0.14858	0.216041				1531.1	951.299										0.866164		0.336983		0.297806
																	0.375662		0.814014		0.678572					0.566168	0.242108		0.142119	0.284578				1041.25	961.326										0.902761		0.342419		0.314664
																	0.380954		0.81643		0.685713				EXP 3	0.487665	0.188662		0.175983	0.420943				907.732	1036.8										0.914964		0.467429		0.359615
																	0.391533		0.818845		0.692855					0.41548	0.332367		0.179665	0.334893				1210.28	931.603										0.927161		0.472863		0.365233
																	0.402116		0.821261		0.700001					0.522509	0.277537		0.145406	0.271677				791.408	1182.54										0.939363		0.4783		0.398948
																	0.961905		0.823677		0.707142					0.493691	0.398512		0.073976	0.394097				913.371	1529.45										0.951561		0.483734		0.404568
																	0.966667		0.826092		0.714284					0.51763	0.185793		0.098464	0.18537				1333.7	2654.16										0.963763		0.489168		0.410186
																	0.976192		0.828508		0.72143					0.442678	0.313427		0.127086	0.417142				1149.6	1305.28										0.97596		0.494605		0.432662
																4	0.423356		0.884063		0.728571					0.511711	0.380879		0.107987	0.196422				810.749	991.227												0.500039		0.43828
																	0.430656		0.886479		0.735712					0.348468	0.359564		0.044079	0.258035				951.688	1336.71									4	0.410987		0.570697		0.443901
																	0.437956		0.888895		0.742859					0.551076	0.309886		0.094532	0.328037				1083.82	1773.05										0.415823		0.576132		0.449519
																	0.48175		0.89131	2	0.233084					0.592452	0.380872		0.037606	0.230073			EXP 3	1051.44	1088.63										0.420657		0.581568		0.477613
																	0.48905		0.893724		0.240601					0.394933	0.417441		0.21689	0.255764				1131.63	916.384										0.425493				0.483233
																	0.49635		0.89614		0.248118					0.499673	0.382021		0.039783	0.351483				879.299	1004.84										0.444832	3	0.148174		0.488851
																	0.50365		0.898556		0.25564					0.531536	0.347871		0.069901	0.363374				1164.74	1338.59										0.449669		0.153467		0.494472
																	0.51095		0.900971		0.263158					0.540978	0.359825		0.159474	0.163424				1050.13	823.904										0.454503		0.317516		0.50009
																	0.51825		0.903387		0.270675					0.62465	0.267643		0.030874	0.266425				675.878	848.434										0.459339		0.322809		0.505708
																	0.605838		0.905803		0.278197					0.529927	0.378001		0.163664	0.31528				968.048	2206.54										0.473844		0.359852		0.511328
																	0.613138		0.908218		0.285714					0.448683	0.293824		0.080977	0.286641				1703.92	1248.35										0.478678		0.365143		0.516946
																	0.620438		0.910634		0.293231					0.394625	0.349472		0.095819	0.219725				1218.51	1241.81										0.483514		0.370437		0.522566
																	0.627737		0.913048		0.300754					0.377848	0.272676		0.224274	0.236699				799.32	1327.13										0.488349		0.375728		0.528184
																	0.664232		0.915464		0.308271					0.466051	0.211085		0.056411	0.2398				1152.66	1238.41										0.493185		0.381021		0.533804
																	0.671531		0.917879		0.315788					0.56824	0.302079		0.176845	0.235536				1090.06	1110.74										0.498019		0.386312		0.539422
																	0.678831		0.920295		0.323305					0.465177	0.322465		0.051997	0.390033				858.461	1607.97										0.50769		0.391603		0.545043
																	0.686131		0.922711		0.330828					0.525262	0.374922		0.112925	0.296848				926.5	1663.21										0.512524		0.396896		0.550661
																	0.722625		0.925126		0.338345					0.387471	0.292674		0.274187	0.155795				879.589	1291.76										0.51736		0.412771		0.556279
																	0.729925		0.927542		0.345862					0.526823	0.257865		0.080638	0.23028				977.172	847.001										0.585052		0.444523		0.561899
																	0.948906		0.94445		0.353384						0.34047			0.34781				1225.16	1151.57										0.647909		0.449814		0.567517
																	0.956206		0.951697		0.360901						0.233912			0.37304				1231.42	3053.81										0.652744		0.455108		0.573137
																	0.9635		0.954113		0.368419						0.272322			0.406825				1095.79	1169.2										0.65758		0.460399		0.578755
																	0.9708		0.956527		0.375941						0.354237			0.284574				1171.71	1709.4										0.662414		0.502735		0.584375
																5	0.290195		0.958942		0.383458						0.298154			0.205306				1392.12	1889.17												0.508026		0.589993
																	0.294117		0.961358		0.390975													836.616	1916.56									5	0.183474		0.534485		0.595611
																	0.298039		0.963774		0.398498													1215.22	1769.12										0.189392		0.539779		0.601232
																	0.301961		0.96619		0.406015													1147.72	1261.77										0.195309		0.603281		0.60685
																	0.305883		0.968605		0.413532													1111.82	2730.17										0.201229		0.608572		0.61247
																	0.309805		0.971021		0.421054													1614.59	1328.38										0.207146		0.613865		0.618088
																	0.313727		0.973437		0.428571													1064.91	1469.03										0.213066		0.619156		0.736086
																	0.317646		0.97585		0.436089													976.276	1914.08										0.218983		0.62445		0.752944
																	0.321568		0.978266		0.443611													1625.16	1289.8										0.224903		0.629741		0.758562
																	0.325489		0.980682		0.451128													1186.12	746.938										0.230821		0.635034		0.949608
																	0.4		0.983098		0.458645														1056.24										0.284087		0.6562		0.955228
																	0.650979		0.985513		0.466162														1722.32										0.290005		0.661493		0.960846
																6	0.221052		0.987929		0.473685														1419.04										0.295925		0.703827		0.966464
																	0.231579		0.990345		0.481202														1330.53										0.301842		0.709121		0.972085
																	0.242107		0.99759		0.488719																								0.307762		0.714412		0.977703
																	0.247366		1.00001		0.496241																								0.313679		0.719705		0.983323
																	0.25263	3	0.464174		0.503759																								0.319599		0.724996
																	0.257893		0.467289		0.511276																								0.325517		0.730289	3	0.453135
																	0.263157		0.563864		0.518798																								0.331436		0.73558		0.46095
																	0.268421		0.566979		0.526315																								0.337354		0.740871		0.468761
																	0.273684		0.850468	3	0.261085																								0.343271		0.746164		0.476575
																	0.278948		0.878506		0.26601																								0.349191		0.751455		0.578138
																	0.284212		0.881621		0.270935																								0.355108		0.756748		0.585953
																	0.289475		0.822223		0.275863																								0.361028		0.762039		0.593764
																	0.294735		0.883331		0.280788																								0.402458		0.767332		0.687519
																	0.299998		0.888887		0.285713																								0.804915		0.809667		0.69533
																	0.305262		0.894444		0.290642																								0.810833		0.81496		0.710956
																	0.310526		0.9		0.295567																								0.816752		0.820251		0.718767
																	0.33158		0.905556		0.300492																								0.82267		0.825542		0.726582
																	0.33684		0.911112		0.305417																								0.964712		0.830835		0.734393
																	0.342103		0.916668		0.310345																								0.970632				0.742207
																	0.347367		0.92222		0.31527																								0.97655	4	0.2244		0.750019
																	0.352631		0.927776		0.320195																								0.982469		0.397509		0.765644
																	0.357894		0.933332		0.325124																								0.988387		0.403922		0.773456
																	0.363158		0.938888		0.330049																										0.410332		0.78127
																	0.368421		0.944444		0.334974																							6	0.343498		0.724494		0.789082
																	0.373685		0.95		0.339902																								0.348268		0.730904
																	0.378949		0.955556		0.344827																								0.35781		0.737315	4	0.311597
																	0.384208		0.961112		0.349752																								0.36258		0.743728		0.318842
																	0.389472		0.966668		0.354681																								0.491392		0.750138		0.32609
																	0.394736	4	0.341177		0.359606																								0.520017		0.756551		0.333335
																	0.399999		0.349021		0.364531																								0.524787		0.762961		0.398553
																	0.447368		0.35294		0.369459																								0.529559		0.769374		0.405801
																	0.452631		0.356862		0.374384																								0.534329		0.775784		0.413046
																	0.457895		0.360784		0.379309																								0.539101		0.782197		0.420292
																	0.463159		0.364706		0.384234																								0.543871		0.807841		0.471016
																	0.468422		0.368628		0.389163																								0.586808		0.846311		0.478265
																	0.473682		0.419607		0.394088																								0.615433		0.852721		0.500003
																7	0.193182		0.423529		0.399013																								0.620203		0.859134		0.507251
																	0.346592		0.42745		0.403941																								0.677452		0.865544		0.514496
																	0.352274		0.84706		0.408866																								0.763327		0.871957		0.521744
																	0.357957		0.905883		0.413791																								0.768099				0.536234
																	0.363635		0.909805		0.41872																								0.801494	5	0.300475		0.543483
																	0.369317		0.921568		0.423645																								0.806264		0.305169		0.550728
																	0.374999		0.925489		0.42857																								0.811036		0.309865		0.557976
																	0.380682		0.945099		0.433498																								0.83966		0.33334		0.565221
																	0.386364		0.822223		0.438423																								0.896909		0.338036		0.572469
																	0.392046		0.883331		0.443348																								0.901681		0.34273		0.579714
																	0.49432		0.888887		0.448277																										0.347424		0.586962
																	0.500002		0.894444		0.453202																							7	0.460286		0.35212		0.594207
																	0.505684		0.9		0.458127																								0.469136		0.356814		0.601452
																	0.522727		0.905556		0.463052																								0.477989		0.36151		0.608701
																	0.52841		0.911112		0.46798																								0.495693		0.366204		0.615946
																	0.534092		0.916668		0.472906																								0.504543		0.3709		0.623194
																	0.539774		0.92222		0.477831																								0.513393		0.507051		0.630439
																	0.545457		0.927776		0.482759																								0.522247		0.511747		0.637687
																	0.551139		0.933332		0.487684																								0.885164		0.516442		0.666671
																	0.556817		0.938888		0.492609																										0.521138		0.673919
																	0.562499		0.944444		0.497537																							8	0.515504		0.525832		0.681164
																	0.568182		0.95		0.502463																								0.525233		0.530528		0.688412
																	0.573864		0.955556		0.507388																								0.534957		0.535222		0.695657
																	0.579546		0.961112		0.512316																								0.544686		0.539916		0.702905
																	0.704545		0.966668		0.517241																								0.554411		0.544612		0.71015
																8	0.349021	5	0.282353		0.522166																								0.564136		0.549306		0.717395
																	0.541177		0.482353		0.527094																								0.603043		0.554002		0.724643
																	0.545099		0.635294		0.53202																								0.817027		0.558696		0.731889
																	0.984312		0.637647		0.536945																								0.826752		0.563392		0.739137
																	0.988234		0.851764		0.541873																								0.836481		0.568086		0.746382
																	0.992156		0.854117		0.546798																								0.846205		0.572782		0.75363
																	0.296805		0.858823		0.551723																								0.855934		0.577476		0.760875
																	0.300032		0.861177		0.556648																								0.865659		0.58217		0.76812
																	0.303258		0.86353		0.561577																								0.885112		0.586866		0.775368
																	0.306485		0.865883		0.566502																								0.894837		0.671375
																	0.309711		0.868236		0.571427																								0.924019		0.676069	5	0.110366
																	0.312938		0.870587		0.576355																								0.933744		0.680765		0.117262
																	0.329067		0.872941		0.58128																								0.943473		0.685459		0.124162
																	0.35165		0.875294		0.586205																								0.953198		0.690153		0.193139
																	0.385826		0.877647		0.591134																								0.992105		0.751188		0.200038
																	0.389763		0.887059		0.596059																										0.755884		0.241424
																	0.3937		0.889411		0.600984																							9	0.288338		0.760578		0.248323
																	0.397638		0.978823		0.605912																								0.297346		0.774662		0.365585
																	0.956692		0.988236		0.610837																								0.306359		0.779358		0.372485
																	0.960629		0.990587	4	0.130269																								0.342402		0.784052		0.379382
																	0.964567		0.992941		0.1341																								0.351411		0.788748		0.386281
																	0.968504	6	0.246281		0.13793																								0.360424		0.793442		0.393178
																	0.972441		0.250528		0.141763																								0.369433		0.816917		0.400074
																	0.976379		0.3949		0.145594																								0.52261		0.821613		0.406974
																	0.980316		0.541395		0.149425																								0.531623		0.826307		0.41387
																9	0.425125		0.543518		0.153258																								0.540632		0.831003		0.42077
																	0.429956		0.545641		0.157088																								0.549645				0.427666
																	0.439615		0.55201		0.160919																								0.558654	6	0.285813		0.434566
																	0.444446		0.554133		0.16475																								0.567666		0.291528		0.455258
																	0.449278		0.908695		0.168583																								0.576675		0.297246		0.462155
																	0.454109		0.910816		0.172413																								0.585684		0.302961		0.469054
																	0.458941		0.91294		0.176244																								0.594697		0.308679		0.475951
																	0.473431		0.915063		0.180077																								0.603706		0.491599		0.48285
																	0.478262		0.917186		0.183908																								0.612718		0.497314		0.489747
																	0.483094		0.91931		0.187738																								0.621727		0.503032		0.565624
																	0.487925		0.936294		0.191572																								0.63074		0.508747		0.572521
																	0.492757		0.938418		0.195402																								0.639749		0.514462		0.57942
																	0.497588		0.940541		0.199233																								0.648761		0.554478		0.607012
																	0.502419		0.942664		0.203066																								0.65777		0.560194		0.938109
																	0.507251		0.944788		0.206897																								0.666779		0.565909		0.945005
																	0.512082		0.946909		0.210727																								0.675792		0.571626		0.951905
																	0.51691		0.949033		0.21456																								0.684801		0.783128		0.958802
																	0.521741		0.951156		0.218391																								0.747874		0.788845		0.986394
																	0.608699		0.953279		0.222222																								0.756887		0.79456		1.00019
																	0.61353		0.955403		0.226055																								0.765896		0.800276
																	0.618361		0.957526		0.229885																								0.774908		0.805993	6	0.456264
																	0.623193		0.959649		0.233716																								0.810948		0.811708		0.467668
																	0.628024		0.961772		0.237547																								0.819961		0.817426		0.479073
																	0.632856		0.963896		0.24138																								0.828969		0.931749		0.490482
																	0.637683		0.966017		0.24521																										0.937467		0.501886
																	0.642515		0.968141		0.249041																							10	0.257749		0.943182		0.638768
																	0.666672		0.970264		0.252874																								0.262903		0.9489		0.650173
																	0.671503		0.972387		0.256705																								0.268059		0.954615		0.661577
																	0.676334		0.974511		0.260535																								0.273213		0.960333		0.809864
																	0.681162		0.976634		0.264369																								0.278369		0.966048		0.821273
																	0.685993		0.978757		0.268199																								0.298987		0.971765		0.832677
																	0.690825		0.980881		0.27203																								0.304143		0.977481		0.889709
																	0.695656		0.983002		0.275863																								0.309297		0.983196		0.901118
																	0.700488		0.985126		0.279694																								0.314454		0.988913		0.912523
																	0.705319		0.987249		0.283524																								0.371159				0.923932
																	0.71015		0.989372		0.287357																								0.376313	7	0.308322		0.935336
																	0.714982		0.991495		0.291188																								0.381467		0.315841		0.946741
																	0.719809		0.993619		0.295019																								0.386623		0.323362		0.95815
																	0.724641		0.995742		0.298849																								0.479412		0.330881		0.969555
																	0.729472		0.997865		0.302682																								0.484567		0.338403		0.980964
																	0.734304	7	0.214876		0.306513																								0.489723		0.345921		0.992368
																	0.797108		0.216943		0.310344																								0.494877		0.353443
																	0.801935		0.219009		0.314177																								0.505187		0.360962	7	0.229096
																	0.806767		0.221074		0.318007																								0.510341		0.368481		0.234683
																	0.811598		0.285124		0.321838																								0.515497		0.398562		0.240272
																	0.81643		0.324381		0.325671																								0.520651		0.406083		0.245858
																	0.821261		0.51653		0.329502																								0.525807		0.413602		0.379964
																	0.826092		0.704546		0.333332																								0.530961		0.421124		0.385551
																	0.830924		0.780991		0.337166																								0.536118		0.428642		0.39114
																	0.835755		0.783057		0.340996																								0.541272		0.436161		0.396727
																	0.840587		0.785124		0.344827																								0.546426		0.443683		0.402316
																	0.845414		0.816117		0.34866																								0.551582		0.451202		0.407902
																10	0.351436		0.925619		0.352491																								0.556736		0.458723		0.413489
																	0.354364		0.929752		0.356321																								0.567046		0.556482		0.419078
																	0.357293		0.931818		0.432949																								0.572202		0.564004		0.424665
																	0.784871		0.933885		0.436782																								0.793866		0.571522		0.430254
																	0.7878		0.938017		0.440613																								0.8815		0.579044		0.435841
																	0.790729		0.940082		0.444443																								0.886654		0.586563		0.44143
																	0.975233		0.942148	5	0.25466																								0.89181		0.594085		0.447016
																	0.978162		0.944215		0.260869																								0.896964		0.714405		0.452605
																	0.981091		0.946281		0.267079																										0.759524		0.458192
																	0.984018		0.948347		0.273293																							11	0.209768		0.767045		0.463779
																	0.986947		0.950413		0.279503																								0.217536		0.774564		0.469368
																	0.989876		0.95248		0.285713																								0.233074		0.902406		0.474954
																	0.992804		0.954546		0.291927																								0.240845		0.909925		0.480543
																11	0.208139		0.956611		0.298137																								0.27969				0.48613
																	0.210678		0.958677		0.304347																								0.287458	8	0.246892		0.491719
																	0.213216		0.960743		0.310561																								0.295229		0.253224		0.497306
																	0.220832		0.96281		0.316771																								0.302997		0.259553		0.502892
																	0.223371		0.964876		0.322981																								0.310768		0.265883		0.508481
																	0.324902		0.966942		0.329195																								0.318536		0.272215		0.514068
																	0.32744		0.969009		0.335405																								0.341842		0.278544		0.519657
																	0.38582		0.971075		0.341615																								0.349613		0.284876		0.525244
																	0.388359		0.973141		0.347829																								0.357381		0.291206		0.530833
																	0.507658		0.975206		0.354039																								0.365152		0.297538		0.53642
																	0.510196		0.979339		0.360248																								0.590455		0.303867		0.542008
																	0.512735		0.98967		0.366462																								0.598226		0.310197		0.547595
																	0.515273	8	0.286549		0.372672																										0.316529		0.558771
																	0.517812		0.307018		0.378882																							12	0.389291		0.32919		0.564358
																	0.941706		0.309942		0.385092																								0.395282		0.33552		0.625823
																	0.944245		0.312864		0.391306																								0.40127		0.341852		0.631412
																	0.977244		0.315789		0.397516																								0.419239		0.348181		0.636998
																	0.979782		0.318713		0.403726																								0.425227		0.354513		0.670525
																	0.982319		0.321637		0.40994																								0.431217		0.360843
																12	0.296805		0.324561		0.41615																								0.437205		0.367172	8	0.393995
																	0.300032		0.347953		0.42236																								0.449184		0.373504		0.40157
																	0.303258		0.350877		0.428574																								0.455172		0.379834		0.409149
																	0.306485		0.353802		0.453418																								0.461162		0.386165		0.416724
																	0.309711		0.356726		0.459627																								0.491107		0.487455		0.424303
																	0.312938		0.35965		0.465842																								0.497095		0.493784		0.431878
																	0.329067		0.362572		0.472051																								0.503086		0.500116		0.439454
																	0.35165		0.365496	6	0.233084																								0.509074		0.506446		0.447032
																			0.36842		0.240601																								0.515064		0.512777		0.454607
																			0.385964		0.248118																								0.521053		0.519107		0.462186
																			0.388888		0.25564																								0.550998		0.525436		0.469761
																			0.44152		0.263158																								0.562976		0.531768		0.47734
																			0.444444		0.270675																								0.6049		0.538098		0.484915
																			0.447368		0.278197																								0.61089		0.550759		0.492491
																			0.485379		0.285714																								0.616878		0.557091		0.500069
																			0.497076		0.293231																										0.563421		0.575836
																			0.564327		0.300754																							13	0.242152		0.56975		0.583415
																			0.567251		0.308271																								0.247418		0.576082		0.59099
																			0.856724		0.315788																								0.252681		0.582412		0.598569
																			0.859648		0.323305																								0.257944				0.606144
																			0.891812		0.330828																								0.26321	9	0.164489		0.613723
																			0.894736		0.338345																								0.268473		0.171067		0.621298
																			0.897661		0.345862																								0.347437		0.177648		0.628874
																			0.915204		0.353384																								0.452721		0.223705		0.636452
																			0.918128		0.360901																								0.457984		0.230283		0.644028
																			0.921052		0.368419																								0.463249		0.236864		0.651606
																			0.923977		0.375941																								0.468513		0.243443		0.659182
																			0.926901		0.383458																								0.473776		0.263183		0.66676
																			0.929825		0.390975																								0.531682		0.269761		0.87891
																			0.94152		0.398498																										0.27634
																			0.944444		0.406015																							14	0.258982		0.282921	9	0.229033
																			0.947368		0.413532																								0.267911		0.30924		0.236669
																			0.950292		0.421054																								0.276843		0.315818		0.244302
																			0.959063		0.428571																								0.285772		0.322396		0.251935
																		9	0.296187		0.436089																								0.294701		0.328977		0.259571
																			0.328446		0.443611																								0.303633		0.335556		0.267204
																			0.331379		0.451128																								0.312562		0.342137		0.27484
																			0.334312		0.458645																								0.321495		0.348715		0.282473
																			0.337242		0.466162																								0.366146		0.355296		0.34355
																			0.340175		0.473685																								0.375075		0.361875		0.396991
																			0.343108		0.481202																								0.384007		0.368456		0.404624
																			0.346041		0.488719																								0.392936		0.375034		0.41226
																			0.348974		0.496241																								0.401868		0.381612		0.465701
																			0.351906		0.503759																								0.410797		0.388193		0.473334
																			0.354839		0.511276																								0.44652		0.394772		0.488604
																			0.357772		0.518798																								0.455448		0.401353		0.496237
																			0.360705		0.526315																								0.464381		0.407931		0.503873
																			0.387096	7	0.17371																								0.526893		0.414512		0.511506
																			0.390028		0.178404																								0.535822		0.421091		0.519142
																			0.395894		0.183098																								0.544754		0.427669		0.526775
																			0.442815		0.187795																								0.553683		0.43425		0.534411
																			0.445747		0.2723																								0.562616		0.440829		0.542044
																			0.44868		0.276997																								0.571544		0.44741		0.557314
																			0.451613		0.281691																								0.580473		0.453988		0.564947
																			0.454546		0.286384																								0.589406		0.460569		0.572583
																			0.457479		0.291078																								0.598335		0.467147		0.580216
																			0.460411		0.295775																								0.669779		0.473728		0.587852
																			0.463342		0.323945																								0.678708		0.480307		0.595485
																			0.466275		0.352114																								0.705502		0.506626		0.603121
																			0.469208		0.361502																								0.714431		0.526363		0.610754
																			0.472141		0.366195																								0.741221		0.532944		0.618391
																			0.548387		0.370893																								0.750153		0.539523		0.626024
																			0.55132		0.375586																								0.759082		0.546101		0.633657
																			0.662756		0.399062																								0.768014		0.552682		0.641293
																			0.665688		0.302633																								0.776943		0.559261		0.648926
																			0.668621		0.307018																										0.565842		0.656562
																			0.671554		0.311403																							15	0.270139		0.57242		0.664195
																			0.674487		0.315791																								0.348334		0.579001
																			0.67742		0.320176																								0.355445		0.598739	10	0.140129
																			0.680352		0.324561																								0.362552		0.605317		0.146497
																			0.712609		0.328949																								0.369663		0.611898		0.152868
																			0.715542		0.333334																								0.376771		0.618477		0.159237
																			0.741935		0.337719																								0.383881		0.625058		0.235669
																			0.744868		0.342104																								0.390989		0.631636		0.24204
																			0.750733		0.346492																								0.398099		0.638217		0.261148
																			0.753666		0.350877																								0.490513		0.644795		0.267516
																			0.756599		0.355262																								0.497623		0.651374		0.273887
																			0.82698		0.359651																								0.504731		0.756647		0.445863
																			0.829912		0.364036																								0.511841		0.763228		0.452231
																			0.832845		0.368421																								0.518949		0.769806		0.458602
																			0.835776		0.377194																								0.526057		0.815863		0.46497
																			0.838709		0.381579																								0.533167		0.822444		0.471339
																			0.841641		0.385967																								0.540275		0.829022		0.47771
																			0.856306		0.390352																								0.547385		0.835603		0.484078
																			0.865102		0.394737																								0.554493		0.842181		0.515927
																			0.868035		0.399125																								0.561603				0.522296
																		10	0.351862		0.40351																								0.568711	10	0.148781		0.528664
																			0.637617		0.407895																								0.575822		0.165313		0.535035
																			0.639749		0.41228																								0.582929		0.173577		0.541403
																			0.641882		0.416668																								0.590037		0.198376		0.547774
																			0.644013		0.421053																								0.597147		0.20664		0.554142
																			0.658942		0.425438																								0.604255		0.214904		0.560513
																			0.661074		0.429826																								0.611365		0.223172		0.566882
																			0.663206		0.434211																								0.661127		0.231436		0.57325
																			0.665338		0.438596																								0.668235		0.264499		0.579621
																			0.789023		0.442984																								0.675346		0.272764		0.585989
																			0.791155		0.447369																								0.682453		0.281031		0.738857
																			0.793288		0.451754																								0.689564		0.289295		0.745226
																			0.795421		0.456142																								0.760652		0.297563		0.872615
																			0.801819		0.460527																								0.767759		0.305827		0.961787
																			0.827408		0.464912																								0.77487		0.314094		0.968158
																			0.852998		0.526318																								0.781977		0.322358
																			0.855131		0.530703																								0.789088		0.330626	11	0.170926
																			0.857264		0.539476																								0.796195		0.33889		0.177255
																			0.859396		0.543861																								0.803306		0.347154		0.183587
																			0.861528		0.548246																								0.810414		0.454608		0.189917
																			0.86366	8	0.286343																								0.817521		0.462875		0.196249
																			0.872191		0.29075																								0.824632		0.47114		0.21524
																			0.88072		0.295154																								0.831739		0.479404		0.221569
																			0.884985		0.299559																								0.853068		0.487671		0.227901
																			0.887118		0.303966																								0.860176		0.495935		0.234231
																			0.889251		0.30837																								0.952592		0.504203		0.240563
																			0.891383		0.312775																								0.9597		0.512467		0.246892
																			0.904178		0.317182																								0.96681		0.520735		0.253224
																			0.906311		0.321586																								0.973918		0.528999		0.259553
																			0.919105		0.325991																								0.981028		0.537263		0.265883
																			0.921238		0.330398																										0.54553		0.272215
																			0.923371		0.334802																										0.553794		0.278544
																			0.925503		0.339207																										0.562062		0.284876
																			0.927636		0.343611																										0.570326		0.291206
																			0.929769		0.348018																										0.578594		0.322858
																			0.931901		0.352423																										0.586858		0.32919
																			0.934032		0.356827																										0.595125		0.33552
																			0.938298		0.361235																										0.67778		0.341852
																			0.94043		0.365639																										0.686044		0.348181
																			0.946828		0.370043																										0.694312		0.354513
																			0.948961		0.374451																										0.702576		0.360843
																			0.953225		0.378855																										0.710843		0.367172
																			0.961756		0.383259																												0.373504
																					0.387667																									11	0.172196		0.379834
																					0.392071																										0.17882		0.386165
																					0.396475																										0.185442		0.392495
																					0.400883																										0.192067		0.398827
																					0.405287																										0.198688		0.405156
																					0.409691																										0.211935		0.411486
																					0.414096																										0.218556		0.417818
																					0.418503																										0.225181		0.424147
																					0.422907																										0.231803		0.462132
																					0.427312																										0.291409		0.468461
																					0.431719																										0.298034		0.474793
																					0.436123																										0.304656		0.481123
																					0.440528																										0.31128		0.487455
																					0.444935																										0.317902		0.493784
																					0.449339																										0.324524		0.500116
																					0.453744																										0.370887		0.506446
																					0.458151																										0.377509		0.538098
																					0.462556																										0.38413		0.652048
																					0.46696																										0.410623		0.65838
																					0.471367																										0.417247		0.66471
																					0.475772																										0.423869		0.671039
																					0.480176																										0.430491		0.677371
																					0.484583																										0.437115		0.683701
																					0.488988																										0.443737		0.690033
																					0.493392																										0.456983		0.696362
																					0.497796																										0.509968		0.702694
																					0.502204																										0.51659		0.721685
																					0.506608																										0.523215		0.728015
																					0.511012																										0.529836		0.734347
																					0.51542																										0.536461		0.75967
																					0.519824																										0.543083		0.943254
																					0.555068																										0.549704		0.949586
																					0.559472																										0.582821		0.981239
																					0.563877																										0.589443		0.987568
																					0.568281																										0.596065
																																															0.602689	12	0.320645
																																															0.51659		0.328281
																																															0.523215		0.335914
																																															0.529836		0.34355
																																															0.536461		0.389355
																																															0.543083		0.396991
																																															0.549704		0.404624
																																																	0.41226
																																														12	0.217824		0.419894
																																															0.267331		0.42753
																																															0.306934		0.435163
																																															0.311886		0.442796
																																															0.316836		0.534411
																																															0.321785		0.542044
																																															0.326737		0.557314
																																															0.331687		0.564947
																																															0.336638		0.572583
																																															0.341588		0.580216
																																															0.34654		0.587852
																																															0.351489		0.595485
																																															0.356441		0.603121
																																															0.415847		0.610754
																																															0.420797		0.618391
																																															0.425749		0.626024
																																															0.430698		0.633657
																																															0.445549		0.641293
																																															0.450501		0.740542
																																															0.455451		0.778713
																																															0.460402		0.786346
																																															0.465352
																																															0.470304	13	0.375919
																																															0.475254		0.383013
																																															0.480205		0.390105
																																															0.485155		0.397199
																																															0.490105		0.404291
																																															0.495056		0.411382
																																															0.500006		0.418477
																																															0.504958		0.425568
																																															0.509907		0.432663
																																															0.514859		0.45394
																																															0.519809		0.461032
																																															0.524758		0.468126
																																															0.52971		0.475218
																																															0.53466		0.482312
																																															0.539611		0.489404
																																															0.544561		0.496498
																																															0.549513		0.50359
																																															0.554462		0.517776
																																															0.559414		0.524867
																																															0.574265		0.531962
																																															0.579215		0.539053
																																															0.628722		0.581611
																																															0.633671		0.773118
																																															0.638623		0.780209
																																															0.643573		0.787304
																																															0.648522		0.844045
																																															0.668325		0.851139
																																															0.673277		0.858231
																																															0.678226		0.879508
																																															0.683178		0.886603
																																															0.698029		0.893694
																																															0.702979
																																															0.707931	14	0.373788
																																															0.71288		0.383893
																																															0.717832		0.393994
																																															0.722782		0.404098
																																															0.742584		0.414199
																																															0.747534		0.4243
																																															0.752486		0.434404
																																															0.757435		0.444505
																																															0.792089		0.45461
																																															0.797041		0.46471
																																															0.816842		0.474815
																																															0.821793		0.484915
																																															0.826743		0.495016
																																															0.831695		0.505121
																																															0.836644		0.515221
																																															0.841596		0.525326
																																															0.846546		0.535427
																																															0.901002		0.656655
																																															0.905952		0.666759
																																															0.910904
																																															0.915853	15	0.434022
																																															0.920805		0.441915
																																															0.925755		0.449805
																																															0.930704		0.457695
																																															0.935656		0.465588
																																															0.940606		0.473478
																																															0.945557		0.481371
																																															0.96536		0.489261
																																															0.97031		0.497154
																																															0.975259		0.505044
																																															0.980211		0.512934
																																															0.985161		0.520827
																																															0.990112		0.528717
																																																	0.591849
																																														13	0.186924		0.599739
																																															0.196268		0.607632
																																															0.486		0.615522
																																															0.495345		0.844371
																																															0.504693		0.852261
																																															0.514037		0.860154
																																															0.523385
																																															0.53273	16	0.437587
																																															0.542074		0.44652
																																															0.560767		0.455448
																																															0.570115		0.500103
																																															0.57946		0.509032
																																															0.588808		0.696569
																																															0.607497		0.741221
																																															0.616845		0.750153
																																															0.747691		0.93769
																																															0.757039		0.946619
																																															0.766384		0.955552
																																														14	0.238995
																																															0.245283
																																															0.251574
																																															0.257862
																																															0.301887
																																															0.308175
																																															0.314466
																																															0.320754
																																															0.566038
																																															0.584907
																																															0.849058
																																															0.855348
																																															0.861637
																																															0.867927
																																															0.874216
																																															0.880504
																																															0.886794
																																															0.893083
																																															0.899373
																																															0.905662
																																															0.911952
																																															0.918241
																																															0.924529
																																															0.93082
																																															0.937108
																																															0.943398
																																															0.949687
																																															0.955977
																																															0.962266
																																															0.968556
																																															0.974845
																																															0.981133
																																															0.987424
																																															0.993712
[truncated: 2 more columns]

## Sheet: Supplementary Figure 4
		Fig. S4C											Fig. S4I
			EXP 1			EXP 2			EXP 3					(0-5 µm)					(>15 µm)
			Vector transfected	RUFY3 transfected		Vector transfected	RUFY3 transfected		Vector transfected	RUFY3 transfected				Control siRNA	RUFY3 siRNA	JIP4 siRNA	DHC siRNA		Control siRNA	RUFY3 siRNA	JIP4 siRNA	DHC siRNA
			0.212	0.534		0.268	0.554		0.249	0.69			EXP 1	0.66269	0.52091	0.167993	0.129692		0.012658	0.195603	0.698566	0.498671
			0.2	0.466		0.232	0.505		0.3	0.618				0.606702	0.444845	0.125234	0.311792		0.014193	0.171899	0.273545	0.364038
			0.214	0.561		0.204	0.552		0.226	0.471				0.451856	0.453377	0.234381	0.157028		0.101241	0.328049	0.271874	0.440383
			0.226	0.433		0.268	0.465		0.275	0.467				0.432412	0.391301	0.084431	0.180804		0.214023	0.189217	0.559266	0.40875
			0.232	0.632		0.237	0.477		0.207	0.592				0.427958	0.230614	0.33044	0.393011		0.056572	0.175138	0.305253	0.228077
			0.226	0.613		0.174	0.551		0.167	0.528				0.556367	0.347991	0.145318	0.377477		0.045858	0.159431	0.295484	0.272021
			0.279	0.523		0.219	0.42		0.181	0.42				0.40258	0.348219	0.370203	0.336878		0.140861	0.20308	0.521345	0.408053
			0.224	0.639		0.231	0.415		0.195	0.406				0.651407	0.494971	0.168425	0.084057		0.012319	0.169397	0.185966	0.305453
			0.235	0.554		0.246	0.433		0.232	0.388				0.50311	0.438761	0.232609	0.101711		0.088083	0.358034	0.317281	0.219639
			0.146	0.612		0.185	0.502		0.318	0.601				0.612388	0.361161	0.278241	0.047569		0.048549	0.399253	0.362345	0.40917
			0.363	0.461		0.255	0.454		0.286	0.525				0.378438	0.379662	0.414887	0.350741		0.008379	0.280926	0.166727	0.2485
			0.328	0.502		0.25	0.588		0.273	0.435				0.591706	0.253919	0.049121	0.234444		0.002387	0.182671	0.485409	0.461315
			0.258	0.563		0.245	0.516		0.243	0.432				0.436459	0.39331	0.290582	0.192		0.006719	0.185285	0.455953	0.439746
			0.286	0.57		0.279	0.62		0.167	0.413				0.418172	0.332476	0.313122	0.256307		0.141743	0.382828	0.301413	0.566675
			0.231	0.552		0.152	0.623		0.293	0.501				0.337763	0.302981	0.306859	0.206112		0.047565	0.441632	0.56963	0.719019
													EXP 2	0.479309	0.340731	0.213079	0.238395		0.013811	0.154281	0.233993	0.516844
														0.65564	0.381152	0.233374	0.324979		0.036567	0.167536	0.632623	0.350408
														0.591078	0.297674	0.221581	0.165289		0.012298	0.179654	0.322875	0.586306
														0.573643	0.473255	0.255334	0.257774		0.103992	0.172103	0.277623	0.373432
														0.736954	0.38338	0.355265	0.238741		0.012043	0.231505	0.361073	0.396428
														0.554071	0.355693	0.244866	0.213496		0.029172	0.157042	0.733808	0.306718
														0.580473	0.428828	0.136121	0.327357		0.026056	0.338752	0.33363	0.320101
														0.63533	0.343582	0.316399	0.257402		0.022942	0.175706	0.379996	0.168036
														0.450104	0.414964	0.250676	0.278359		0.017228	0.202764	0.21811	0.553199
														0.396575	0.211837	0.194394	0.219562		0.054337	0.348102	0.700362	0.241342
														0.474404	0.338163	0.271381	0.360754		0.145928	0.121531	0.416031	0.659326
														0.51447	0.419889	0.11238	0.145626		0.02303	0.137173	0.720847	0.237516
														0.536845	0.506075	0.338421	0.329983		0.026908	0.172142	0.532304	0.399404
														0.392392	0.443277	0.282585	0.121154		0.087386	0.270743	0.331327	0.62975
													EXP 3	0.457668	0.361282	0.393011	0.360151		0.028549	0.1219	0.228077	0.520874
														0.492544	0.395623	0.154756	0.336489		0.064156	0.24387	0.432851	0.532342
														0.380589	0.372486	0.174039	0.308073		0.293627	0.273353	0.370301	0.279215
														0.476864	0.257238	0.092848	0.274931		0.067682	0.513927	0.384981	0.467563
														0.556838	0.481615	0.122692	0.200348		0.097161	0.139912	0.340775	0.216853
														0.391992	0.541038	0.213776	0.248544		0.059359	0.363115	0.590065	0.412171
														0.47047	0.365669	0.240425	0.265477		0.019256	0.381643	0.365159	0.305581
														0.512597	0.403951	0.103625	0.110603		0.005611	0.119896	0.739807	0.476207
														0.59721	0.370617	0.218727	0.221762		0.049898	0.237048	0.357659	0.445759
														0.598947	0.454446	0.224718	0.258408		0.097039	0.120919	0.428003	0.37712
														0.555349	0.395106	0.14718	0.364775		0.134694	0.193708	0.710536	0.582347

[truncated: 2 more sheets: Supplementary Figure 5, Sheet1]
